# Supplementary material for: rBC2LCN lectin as a potential probe of early‐stage HER2‐positive breast carcinoma
Source: FEBS Open Bio. 2020 May 5;10(6):1056–64. doi: 10.1002/2211-5463.12852 (PMC7262912; doi:10.1002/2211-5463.12852)
Supplement: Supplementary file 2 — Table S1. Cell culture. Table S2. List of DNA microarray data. Table S3. Comprehensive expression analysis and comparison between rBC2LCN‐positive and rBC2LCN‐negative cell lines (P ≤ 0.05, FC ≥ 2). Table S4. Comprehensive expression analysis and comparison between rBC2LCN‐positive and rBC2LCN‐negative cell lines (P ≤ 0.05, FC ≤ 2). Table S5. Expression of rBC2LCN‐related genes. Table S6. Expression of breast cancer type‐related genes. Table S7. GO enrichment analysis of upregulated genes in rBC2LCN‐positive breast carcinoma cell lines. Table S8. GO enrichment analysis of downregulated genes in rBC2LCN‐positive breast carcinoma cell lines. Table S9. Cancer‐related GO terms detected in the GO enrichment analysis. Table S10. Expressions of epithelial and mesenchymal marker genes. Table S11. Information on human breast carcinoma tissue microarray. [file FEB4-10-1056-s002.xlsx]

## Sheet: Table S1
Table S1. Cell culture
Cell line	Cell type	Medium	Condition
MCF7	Human breast cancer	EMEM medium (SIGMA, M4655) supplemented with 10 % FBS (GIBCO, 12483-020), 1 % Penstrep (GIBCO, 15140-122), and 10 μg/mL bovine insulin (SIGMA, I0516-5ML)	37 °C and 5 % CO2
T-47D	Human breast cancer	RPMI-1640 medium (ATCC, 30-2001) supplemented with 10 % FBS (GIBCO, 12483-020), 1 % Penstrep (GIBCO, 15140-122), and 10 μg/mL bovine insulin (SIGMA, I0516-5ML)	37 °C and 5 % CO2
MDA-MB-157	Human breast cancer	L-15 medium (ATCC, 30-2008) supplemented with 10 % FBS (GIBCO, 12483-020) and 1 % Penstrep (SIGMA, I0516-5ML)	37 °C and 0 % CO2
MDA-MB-231	Human breast cancer	L-15 medium (ATCC, 30-2008) supplemented with 10 % FBS (GIBCO, 12483-020) and 1 % Penstrep (SIGMA, I0516-5ML)	37 °C and 0 % CO2

## Sheet: Table S2
Table S2. List of DNA microarray data
GSE	File name	Description
GSE139670	US91703677_252800418838_S01_GE1_107_Sep09_1_2.txt	MCF-7, passage 153
GSE139670	US91703677_252800418838_S01_GE1_107_Sep09_1_3.txt	MCF-7, passage 153
GSE139670	US91703677_252800418839_S01_GE1_107_Sep09_1_1.txt	T-47D, passage 94
GSE139670	US91703677_252800418839_S01_GE1_107_Sep09_1_2.txt	T-47D, passage 94
GSE139670	US91703677_252800418839_S01_GE1_107_Sep09_1_3.txt	MDA-MB-157, passage 49
GSE139670	US91703677_252800418839_S01_GE1_107_Sep09_1_4.txt	MDA-MB-157, passage 49
GSE139670	US91703677_252800421198_S01_GE1_107_Sep09_2_1.txt	MDA-MB-231, passage 45
GSE139670	US91703677_252800421198_S01_GE1_107_Sep09_2_2.txt	MDA-MB-231, passage 45

## Sheet: Table S3
Table S3. Comprehensive expression analysis and comparison between rBC2LCN-positive and rBC2LCN-negative cell lines (P ≤ 0.05, FC ≥ 2)
Cells: rBC2LCN-positive breast cancer cells (MCF-7, n = 2; T-47D, n = 2) and rBC2LCN-negative breast cancer cells (MDA-MB-157, n = 2; MDA-MB-231, n = 2)
Significance Analysis: Moderated T-Test (rBC2LCN-positive vesus -negative cells)
p-value computation: Asymptotic
Multiple Testing Correction: Benjamini-Hochberg
ProbeName	rBC2LCN-positive cells	rBC2LCN-negative cells	GeneSymbol	Description	Chromosome End Index_Avadis_	Chromosome Number_Avadis_	Chromosome Start Index_Avadis_	Chromosome Strand_Avadis_	ControlType	Cytoband	EnsemblID	EntrezGeneID	GenbankAccession	GeneName	GenomicCoordinates	Go	RefSeqAccession	TIGRID	UniGeneID
A_23_P105144	1.87801	-3.52448	SCUBE2	Homo sapiens signal peptide, CUB domain, EGF-like 2 (SCUBE2), transcript variant 1, mRNA [NM_020974]	9043471	chr11	9042734	-	FALSE	hs|11p15.4	ENST00000518447	57758	NM_020974	signal peptide, CUB domain, EGF-like 2	chr11:9043471-9042734	GO:0005509|GO:0005576	NM_020974	NP1465018	Hs.523468
A_19_P00802601	-0.215431	-2.33751			101928303	chr8	101928244	-	FALSE	hs|8q22.3					chr8:101928303-101928244
A_23_P143190	1.80082	0.63056	MYBL2	Homo sapiens v-myb avian myeloblastosis viral oncogene homolog-like 2 (MYBL2), transcript variant 1, mRNA [NM_002466]	42343855	chr20	42343796	+	FALSE	hs|20q13.12	ENST00000396863	4605	NM_002466	v-myb avian myeloblastosis viral oncogene homolog-like 2	chr20:42343796-42343855	GO:0005515|GO:0003700|GO:0031523|GO:0000978|GO:0006351|GO:0001077|GO:0000086|GO:0003682|GO:0045944|GO:0051726|GO:0005654|GO:0090307|GO:0000278	NM_002466	THC2632453	Hs.179718
A_24_P174755	1.4666	-0.242759	SLC22A5	Homo sapiens solute carrier family 22 (organic cation/carnitine transporter), member 5 (SLC22A5), mRNA [NM_003060]	131731155	chr5	131731096	+	FALSE	hs|5q31.1	ENST00000461013	6584	NM_003060	solute carrier family 22 (organic cation/carnitine transporter), member 5	chr5:131731096-131731155	GO:0005515|GO:0060731|GO:0005886|GO:0052106|GO:0015697|GO:0070715|GO:0031526|GO:0030165|GO:0055085|GO:0005524|GO:0015651|GO:0016323|GO:0016324|GO:0006855|GO:0042891|GO:0016021|GO:0042895|GO:0006814|GO:0015879|GO:0015893|GO:0015238|GO:0015226|GO:0070062|GO:0015293	NM_003060	THC2487643	Hs.443572
A_33_P3232993	1.3957	0.149155	MARK2	Homo sapiens MAP/microtubule affinity-regulating kinase 2 (MARK2), transcript variant 4, mRNA [NM_001039469]	63676484	chr11	63676425	+	FALSE	hs|11q13.1	ENST00000408948	2011	NM_001039469	MAP/microtubule affinity-regulating kinase 2	chr11:63676425-63676484	GO:0005515|GO:0045180|GO:0005886|GO:0005884|GO:0050321|GO:0005634|GO:0030010|GO:0008289|GO:0005739|GO:0032147|GO:0035556|GO:0046777|GO:0018107|GO:0016055|GO:0051646|GO:0000287|GO:0000422|GO:0030295|GO:0005524|GO:0016328|GO:0045197|GO:0051493|GO:0016020|GO:0004674|GO:0010976|GO:0006468|GO:0001764|GO:0050770	NM_001039469	THC2478883	Hs.567261
A_23_P382188	2.59938	0.439018	STAP2	Homo sapiens signal transducing adaptor family member 2 (STAP2), transcript variant 2, mRNA [NM_001013841]	4325469	chr19	4325410	-	FALSE	hs|19p13.3	ENST00000597593	55620	NM_001013841	signal transducing adaptor family member 2	chr19:4325469-4325410	GO:0005515|GO:0005737|GO:0005886	NM_001013841	THC2463517	Hs.194385
A_23_P346265	0.166657	-1.16829	GNPTAB	Homo sapiens N-acetylglucosamine-1-phosphate transferase, alpha and beta subunits (GNPTAB), mRNA [NM_024312]	102190514	chr12	102190455	-	FALSE	hs|12q23.2	ENST00000549940	79158	NM_024312	N-acetylglucosamine-1-phosphate transferase, alpha and beta subunits	chr12:102190514-102190455	GO:0009306|GO:0005794|GO:0003976|GO:0000139|GO:0005509|GO:0046835|GO:0005634|GO:0016021|GO:0007040|GO:0030154|GO:0008134	NM_024312	THC2483272	Hs.46850
A_23_P309739	1.60249	-7.04858	ESR1	Homo sapiens estrogen receptor 1 (ESR1), transcript variant 1, mRNA [NM_000125]	152423967	chr6	152423908	+	FALSE	hs|6q25.1	ENST00000440973	2099	NM_000125	estrogen receptor 1	chr6:152423908-152423967	GO:0005515|GO:0010467|GO:0043627|GO:0006367|GO:0003700|GO:0008013|GO:0003707|GO:0042802|GO:0002064|GO:0005496|GO:0032355|GO:0043124|GO:0005794|GO:0035327|GO:0000978|GO:0060687|GO:0001547|GO:0048386|GO:0051000|GO:0005654|GO:0008270|GO:0019899|GO:0008134|GO:0060065|GO:0005886|GO:0060068|GO:0007200|GO:0030284|GO:0005634|GO:0038052|GO:0048146|GO:0007204|GO:0043433|GO:0045429|GO:0034056|GO:0051091|GO:…	NM_000125	THC2634931	Hs.208124
A_33_P3291097	-1.77993	-4.73223	BCAM	Homo sapiens basal cell adhesion molecule (Lutheran blood group) (BCAM), transcript variant 1, mRNA [NM_005581]	45322398	chr19	45322339	+	FALSE	hs|19q13.32	ENST00000589558	4059	NM_005581	basal cell adhesion molecule (Lutheran blood group)	chr19:45322339-45322398	GO:0007165|GO:0007160|GO:0005886|GO:0005887|GO:0043236|GO:0005055|GO:0007155|GO:0009897|GO:0070062|GO:0004888	NM_005581	NP1138028	Hs.625725
A_24_P11506	1.35215	-2.68057	KYNU	Homo sapiens kynureninase (KYNU), transcript variant 2, mRNA [NM_001032998]	143715278	chr2	143715219	+	FALSE	hs|2q22.2	ENST00000460143	8942	NM_001032998	kynureninase	chr2:143715219-143715278	GO:0006569|GO:0030429|GO:0044281|GO:0034516|GO:0043420|GO:0042803|GO:0005829|GO:0005739|GO:0097053|GO:0034641|GO:0005737|GO:0019805|GO:0019441|GO:0030170|GO:0005654|GO:0019442|GO:0034341|GO:0034354	NM_001032998	THC2627781	Hs.470126
A_33_P3220698	4.23753	2.10932	EPS8L1	Homo sapiens EPS8-like 1 (EPS8L1), transcript variant 1, mRNA [NM_133180]	55599290	chr19	55599231	+	FALSE	hs|19q13.42	ENST00000201647	54869	NM_133180	EPS8-like 1	chr19:55599231-55599290	GO:0005515|GO:0035023|GO:0003779|GO:0032587|GO:0007266|GO:0032855|GO:0043234|GO:0005737|GO:0042608|GO:1900029|GO:0032321|GO:0005089|GO:0030676|GO:0070062	NM_133180	THC2461327	Hs.438862
A_33_P3230488	5.0718	4.042	RPS6KB2	Homo sapiens ribosomal protein S6 kinase, 70kDa, polypeptide 2 (RPS6KB2), mRNA [NM_003952]	67202814	chr11	67202755	+	FALSE	hs|11q13.2	ENST00000528964	6199	NM_003952	ribosomal protein S6 kinase, 70kDa, polypeptide 2	chr11:67202755-67202814	GO:0042277|GO:0048011|GO:0048015|GO:0005524|GO:0006412|GO:0007165|GO:0005737|GO:0004672|GO:0007173|GO:0004674|GO:0008543|GO:0045087|GO:0043491|GO:0004711|GO:0045948|GO:0005654|GO:0006468|GO:0038095	NM_003952	NP1208261	Hs.534345
A_24_P126682	-2.50373	-3.64725	SMN2	Homo sapiens survival of motor neuron 2, centromeric (SMN2), transcript variant c, mRNA [NM_022877]	69363165	chr5	69362947	+	FALSE	hs|5q13.2	ENST00000614240	6607	NM_022877	survival of motor neuron 2, centromeric	chr5:69362947-69363165	GO:0005515|GO:0000245|GO:0010467|GO:0030018|GO:0015030|GO:0003723|GO:0005634|GO:0034660|GO:0000387|GO:0042802|GO:0005829|GO:0007399|GO:0005737|GO:0032797|GO:0005654|GO:0005681|GO:0034719	NM_022877	THC2703885	Hs.202179
A_33_P3264224	-0.0289712	-4.99967	CDC42BPG	Homo sapiens CDC42 binding protein kinase gamma (DMPK-like) (CDC42BPG), mRNA [NM_017525]	64591891	chr11	64591832	-	FALSE	hs|11q13.1	ENST00000342711	55561	NM_017525	CDC42 binding protein kinase gamma (DMPK-like)	chr11:64591891-64591832	GO:0035556|GO:0005515|GO:0050790|GO:0005737|GO:0005083|GO:0000287|GO:0031532|GO:0004674|GO:0006468|GO:0031252|GO:0005524	NM_017525	THC2567453	Hs.293590
A_23_P115215	3.56838	2.40202	VPS72	Homo sapiens vacuolar protein sorting 72 homolog (S. cerevisiae) (VPS72), transcript variant 2, mRNA [NM_005997]	151149155	chr1	151149096	-	FALSE	hs|1q21.3	ENST00000368892	6944	NM_005997	vacuolar protein sorting 72 homolog (S. cerevisiae)	chr1:151149155-151149096	GO:0005515|GO:0043234|GO:0006325|GO:0005654|GO:0005634|GO:0000122|GO:0035019|GO:0003677|GO:0006351|GO:0016568	NM_005997	THC2669285	Hs.2430
A_24_P189739	-2.70171	-4.62057	DUSP16	Homo sapiens dual specificity phosphatase 16 (DUSP16), mRNA [NM_030640]	12629429	chr12	12629370	-	FALSE	hs|12p13.2	ENST00000228862	80824	NM_030640	dual specificity phosphatase 16	chr12:12629429-12629370	GO:0045209|GO:0005634|GO:0045204|GO:0035335|GO:0005829|GO:0000188|GO:0005737|GO:0006470|GO:0016311|GO:0016023|GO:0004721|GO:0005654|GO:0008138|GO:0004725|GO:0017017	NM_030640	THC2463749	Hs.536535
A_23_P110504	3.92327	2.91172	CLPTM1L	Homo sapiens CLPTM1-like (CLPTM1L), mRNA [NM_030782]	1318471	chr5	1318412	-	FALSE	hs|5p15.33	ENST00000503534	81037	NM_030782	CLPTM1-like	chr5:1318471-1318412	GO:0016020|GO:0006915|GO:0016021	NM_030782	THC2625933	Hs.444673
A_23_P116037	2.94437	-1.21769	TM7SF2	Homo sapiens transmembrane 7 superfamily member 2 (TM7SF2), transcript variant 1, mRNA [NM_003273]	64881050	chr11	64880991	+	FALSE	hs|11q13.1	ENST00000527851	7108	NM_003273	transmembrane 7 superfamily member 2	chr11:64880991-64881050	GO:0043235|GO:0006695|GO:0050613|GO:0005887|GO:0005783|GO:0005789|GO:0044281|GO:0055114	NM_003273	NP650669	Hs.31130
A_32_P405902	-2.69645	-5.34811	CYP4F29P	Homo sapiens cytochrome P450, family 4, subfamily F, polypeptide 29, pseudogene (CYP4F29P), non-coding RNA [NR_026755]	15215466	chr21	15215437	-	FALSE	hs|21q11.2	ENST00000428301	54055	NR_026755	cytochrome P450, family 4, subfamily F, polypeptide 29, pseudogene	chr21:15215466-15215437		NR_026755	THC2526265	Hs.580910
A_24_P67408	2.8329	1.80739		prohibitin pseudogene 11 [Source:HGNC Symbol;Acc:HGNC:39290] [ENST00000420550]	224044308	chr1	224044281	-	FALSE	hs|1q41	ENST00000420550				chr1:224044308-224044281
A_24_P198629	-0.34737	-1.86808	LINS	Homo sapiens lines homolog (Drosophila) (LINS), mRNA [NM_001040616]	101109837	chr15	101109778	-	FALSE	hs|15q26.3	ENST00000559169	55180	NM_001040616	lines homolog (Drosophila)	chr15:101109837-101109778		NM_001040616	THC2462871	Hs.105633
A_23_P142322	3.17142	1.57857	CIRBP	Homo sapiens cold inducible RNA binding protein (CIRBP), transcript variant 1, mRNA [NM_001280]	1272515	chr19	1272456	+	FALSE	hs|19p13.3	ENST00000593128	1153	NM_001280	cold inducible RNA binding protein	chr19:1272456-1272515	GO:0005515|GO:0017148|GO:0010494|GO:0009409|GO:0005634|GO:0045727|GO:0030371|GO:0005737|GO:0034063|GO:0000166|GO:0070181|GO:0005654|GO:0048255|GO:0003730|GO:0009411	NM_001280	THC2511472	Hs.618145
A_23_P59294	-2.61218	-3.82153	RREB1	Homo sapiens ras responsive element binding protein 1 (RREB1), transcript variant 1, mRNA [NM_001003699]	7248785	chr6	7247437	+	FALSE	hs|6p24.3	ENST00000379933	6239	NM_001003699	ras responsive element binding protein 1	chr6:7247437-7248785	GO:0006355|GO:0003700|GO:0006366|GO:2000394|GO:0005730|GO:0005634|GO:0007265|GO:0007275|GO:0000122|GO:0000979|GO:0046872|GO:0016604|GO:0005737|GO:1900026|GO:0016607|GO:0005654|GO:0045893|GO:0010634|GO:0033601|GO:0070062	NM_001003699	THC2472085	Hs.298248
A_23_P300150	-0.748619	-2.59886	NFATC1	Homo sapiens nuclear factor of activated T-cells, cytoplasmic, calcineurin-dependent 1 (NFATC1), transcript variant 3, mRNA [NM_172387]	77289278	chr18	77289219	+	FALSE	hs|18q23	ENST00000329101	4772	NM_172387	nuclear factor of activated T-cells, cytoplasmic, calcineurin-dependent 1	chr18:77289219-77289278	GO:0005515|GO:0000790|GO:0003700|GO:0006366|GO:0044212|GO:0003705|GO:0005634|GO:0001837|GO:0005829|GO:0007507|GO:0035556|GO:0000082|GO:0005737|GO:0045944|GO:0001085|GO:0006816|GO:0048273|GO:0005667|GO:0030316|GO:0005528|GO:0001205|GO:0000979|GO:0045087|GO:0005654|GO:0000980|GO:0045893|GO:0038095	NM_172387	THC2463258	Hs.534074
A_33_P3375451	-0.639257	-2.10365	NYNRIN	Homo sapiens NYN domain and retroviral integrase containing (NYNRIN), mRNA [NM_025081]	24885769	chr14	24885710	+	FALSE	hs|14q12	ENST00000382554	57523	NM_025081	NYN domain and retroviral integrase containing	chr14:24885710-24885769	GO:0008150|GO:0003674|GO:0015074|GO:0016021|GO:0005575|GO:0003676	NM_025081	THC2483568	Hs.288348
A_19_P00326821	-0.0637944	-1.68884	lnc-RPL7L1-1	Homo sapiens cDNA FLJ40915 fis, clone UTERU2005450. [AK098234]	42758945	chr6	42758886	+	FALSE	hs|6p21.1			AK098234	lnc-RPL7L1-1:1	chr6:42758886-42758945			THC2578129	Hs.656652
A_24_P109351	-1.56324	-2.56382	VWA8	Homo sapiens von Willebrand factor A domain containing 8 (VWA8), transcript variant 2, mRNA [NM_001009814]	42293806	chr13	42293747	-	FALSE	hs|13q14.11	ENST00000281496	23078	NM_001009814	von Willebrand factor A domain containing 8	chr13:42293806-42293747	GO:0005739|GO:0008152|GO:0005576|GO:0016887|GO:0005524	NM_001009814	THC2472874	Hs.368282
A_24_P156490	-0.583514	-5.63358	KCNMA1	Homo sapiens potassium channel, calcium activated large conductance subfamily M alpha, member 1 (KCNMA1), transcript variant 2, mRNA [NM_002247]	78644826	chr10	78644767	-	FALSE	hs|10q22.3	ENST00000286627	3778	NM_002247	potassium channel, calcium activated large conductance subfamily M alpha, member 1	chr10:78644826-78644767	GO:0005515|GO:0005886|GO:0007268|GO:0046872|GO:0016324|GO:0008076|GO:0005249|GO:0042391|GO:0034765|GO:0006813|GO:0071805|GO:0034465|GO:0070062|GO:0060072|GO:0001666|GO:0043065|GO:0030007|GO:0006970|GO:0003779|GO:0060073|GO:0045794|GO:0060083|GO:0051592|GO:0007596|GO:0005901|GO:0016021|GO:0015269	NM_002247	THC2461688	Hs.144795
A_33_P3244643	-0.734101	-1.93691	FAM183A	Homo sapiens family with sequence similarity 183, member A (FAM183A), mRNA [NM_001101376]	43622061	chr1	43622002	+	FALSE	hs|1p34.2	ENST00000410025	440585	NM_001101376	family with sequence similarity 183, member A	chr1:43622002-43622061		NM_001101376	THC2526570	Hs.657614
A_33_P3278362	-1.33586	-4.68033	ANKRD2	Homo sapiens ankyrin repeat domain 2 (stretch responsive muscle) (ANKRD2), transcript variant 1, mRNA [NM_001291218]	99343616	chr10	99343557	+	FALSE	hs|10q24.2	ENST00000307518	26287	NM_001291218	ankyrin repeat domain 2 (stretch responsive muscle)	chr10:99343557-99343616	GO:0000791|GO:0043619|GO:0005634|GO:0000122|GO:0043422|GO:0035914|GO:0030017|GO:0045662|GO:0005829|GO:0031432|GO:0043231|GO:0006936|GO:0007517|GO:0016605|GO:0008307|GO:0031674	NM_001291218	NP373377	Hs.73708
A_33_P3268783	1.1308	-5.20085	AMZ1	Homo sapiens archaelysin family metallopeptidase 1 (AMZ1), transcript variant 1, mRNA [NM_133463]	2755061	chr7	2755002	+	FALSE	hs|7p22.3	ENST00000312371	155185	NM_133463	archaelysin family metallopeptidase 1	chr7:2755002-2755061	GO:0006508|GO:0008270|GO:0008237	NM_133463		Hs.42221
A_33_P3308833	0.214605	-1.5449	C21orf58	Homo sapiens chromosome 21 open reading frame 58 (C21orf58), transcript variant 4, mRNA [NM_001286476]	47742758	chr21	47742699	-	FALSE	hs|21q22.3	ENST00000475776	54058	NM_001286476	chromosome 21 open reading frame 58	chr21:47742758-47742699		NM_001286476	THC2503586	Hs.236572
A_23_P34877	-0.479215	-1.60345	RBM15	Homo sapiens RNA binding motif protein 15 (RBM15), transcript variant 1, mRNA [NM_022768]	110884714	chr1	110884655	+	FALSE	hs|1p13.3	ENST00000487146	64783	NM_022768	RNA binding motif protein 15	chr1:110884655-110884714	GO:0005515|GO:0031965|GO:0001569|GO:0060674|GO:0000166|GO:0045638|GO:0060412|GO:0016032|GO:0005654|GO:0048536|GO:0007221|GO:0045892	NM_022768	THC2483712	Hs.435947
A_23_P37375	1.25897	-0.499622	RPS6KA5	Homo sapiens ribosomal protein S6 kinase, 90kDa, polypeptide 5 (RPS6KA5), transcript variant 1, mRNA [NM_004755]	91338075	chr14	91338016	-	FALSE	hs|14q32.11	ENST00000261991	9252	NM_004755	ribosomal protein S6 kinase, 90kDa, polypeptide 5	chr14:91338075-91338016	GO:0005515|GO:0034142|GO:0005634|GO:0001818|GO:0051403|GO:0035066|GO:0035556|GO:0002756|GO:0005737|GO:0051092|GO:0006954|GO:0007173|GO:0007411|GO:0045944|GO:0002755|GO:0034138|GO:0070498|GO:0048011|GO:0006355|GO:0038124|GO:0000287|GO:0038123|GO:0034134|GO:0016572|GO:0002224|GO:0005524|GO:0043990|GO:0032793|GO:0033129|GO:0004672|GO:0004674|GO:0045087|GO:0043987|GO:0043988|GO:0035666|GO:0034166|GO:…	NM_004755	THC2655644	Hs.510225
A_33_P3270109	1.0192	-0.0224671	LEO1	Homo sapiens Leo1, Paf1/RNA polymerase II complex component, homolog (S. cerevisiae) (LEO1), transcript variant 2, mRNA [NM_001286430]	52252156	chr15	52252097	-	FALSE	hs|15q21.2	ENST00000315141	123169	NM_001286430	Leo1, Paf1/RNA polymerase II complex component, homolog (S. cerevisiae)	chr15:52252156-52252097	GO:0005515|GO:0006378|GO:0033523|GO:0005730|GO:0001711|GO:0006351|GO:0045638|GO:0045944|GO:0019827|GO:0032968|GO:0016593|GO:0005654|GO:0016055|GO:0010390|GO:0031442	NM_001286430	NP405348	Hs.567662
A_19_P00803329	-0.185257	-1.77141	lnc-RPL7L1-1	Homo sapiens cDNA FLJ40915 fis, clone UTERU2005450. [AK098234]	42758958	chr6	42758899	+	FALSE	hs|6p21.1			AK098234	lnc-RPL7L1-1:1	chr6:42758899-42758958			THC2578129	Hs.656652
A_33_P3292829	-0.320627	-1.43444	SCYL2	Homo sapiens SCY1-like 2 (S. cerevisiae) (SCYL2), mRNA [NM_017988]	100717384	chr12	100717325	+	FALSE	hs|12q23.1	ENST00000550251	55681	NM_017988	SCY1-like 2 (S. cerevisiae)	chr12:100717325-100717384	GO:0005515|GO:0048471|GO:2000370|GO:0005794|GO:0008333|GO:0030136|GO:0005102|GO:0005524|GO:0004672|GO:0006468|GO:0090090|GO:0002092|GO:0010008|GO:2000286	NM_017988	THC2685823	Hs.506481
A_24_P280846	-0.00704885	-6.41996	GOLT1A	Homo sapiens golgi transport 1A (GOLT1A), mRNA [NM_198447]	204170804	chr1	204168371	-	FALSE	hs|1q32.1	ENST00000475517	127845	NM_198447	golgi transport 1A	chr1:204170804-204168371	GO:0006629|GO:0000139|GO:0016021|GO:0016192|GO:0015031|GO:0016298	NM_198447	THC2474867	Hs.532401
A_23_P116207	1.51921	-0.243594	IFT46	Homo sapiens intraflagellar transport 46 (IFT46), transcript variant 1, mRNA [NM_020153]	118416530	chr11	118416173	-	FALSE	hs|11q23.3	ENST00000531201	56912	NM_020153	intraflagellar transport 46	chr11:118416530-118416173	GO:0005813|GO:0006996|GO:0031514|GO:0050821|GO:0072372|GO:0031512|GO:0008022|GO:0036064|GO:0007224|GO:0042384|GO:0003674|GO:0005929|GO:0008150|GO:0005737|GO:0042073|GO:0030992	NM_020153	THC2782572	Hs.533738
A_33_P3329750	-2.50021	-4.14277	lnc-ZNF33A-2	LNCipedia lincRNA (lnc-ZNF33A-2), lincRNA [lnc-ZNF33A-2:1]	38147459	chr10	38147400	+	FALSE	hs|10p11.1				lnc-ZNF33A-2:1	chr10:38147400-38147459
A_23_P59045	3.70912	1.43588	HIST1H2AE	Homo sapiens histone cluster 1, H2ae (HIST1H2AE), mRNA [NM_021052]	26217613	chr6	26217554	+	FALSE	hs|6p22.2		3012	NM_021052	histone cluster 1, H2ae	chr6:26217554-26217613	GO:0008150|GO:0046982|GO:0005634|GO:0000786|GO:0003677|GO:0070062	NM_021052	THC2476057	Hs.121017
A_23_P106682	5.42145	1.84905	EMP2	Homo sapiens epithelial membrane protein 2 (EMP2), mRNA [NM_001424]	10626759	chr16	10626700	-	FALSE	hs|16p13.13	ENST00000359543	2013	NM_001424	epithelial membrane protein 2	chr16:10626759-10626700	GO:0005515|GO:0008219|GO:2001212|GO:0070252|GO:0008284|GO:0005886|GO:0008283|GO:0005634|GO:0045022|GO:0070836|GO:0032147|GO:0005737|GO:0016324|GO:0010594|GO:0007015|GO:0007155|GO:0019900|GO:2001046|GO:0005794|GO:0019901|GO:0009986|GO:0007566|GO:0032060|GO:0045765|GO:0045177|GO:0031410|GO:0072659|GO:0043534|GO:0005178|GO:0000139|GO:0007160|GO:0016477|GO:0001913|GO:0034394|GO:0005901|GO:0003093|GO:…	NM_001424	THC2464796	Hs.531561
A_33_P3253465	-4.79796	-6.91587	LOC100131654	Homo sapiens cDNA FLJ42901 fis, clone BRHIP3011241. [AK124891]	89936537	chr15	89936478	+	FALSE	hs|15q26.1		100131654	AK124891	uncharacterized LOC100131654	chr15:89936478-89936537			THC2486264	Hs.587277
A_33_P3388822	-3.09929	-5.61751	ZNF233	Homo sapiens zinc finger protein 233 (ZNF233), transcript variant 1, mRNA [NM_181756]	44778673	chr19	44778614	+	FALSE	hs|19q13.31	ENST00000391958	353355	NM_181756	zinc finger protein 233	chr19:44778614-44778673	GO:0006355|GO:0005634|GO:0003677|GO:0046872|GO:0006351	NM_181756	THC2541293	Hs.466891
A_23_P12405	0.307518	-2.93994	ESPN	Homo sapiens espin (ESPN), mRNA [NM_031475]	6520755	chr1	6520696	+	FALSE	hs|1p36.31	ENST00000377828	83715	NM_031475	espin	chr1:6520696-6520755	GO:0005903|GO:0017124|GO:0005737|GO:0051015|GO:0031941|GO:0051494|GO:0030046|GO:0007605|GO:0051491|GO:0032420|GO:0007626|GO:0032426	NM_031475	THC2471825	Hs.744222
A_23_P107653	5.24165	3.93169	ETFB	Homo sapiens electron-transfer-flavoprotein, beta polypeptide (ETFB), transcript variant 2, mRNA [NM_001014763]	51848634	chr19	51848575	-	FALSE	hs|19q13.41	ENST00000309244	2109	NM_001014763	electron-transfer-flavoprotein, beta polypeptide	chr19:51848634-51848575	GO:0022904|GO:0005739|GO:0005759|GO:0009055|GO:0044281|GO:0044237|GO:0070062|GO:0043231	NM_001014763	NP1165274	Hs.348531
A_23_P401675	2.97478	-0.385127	MARVELD2	MARVEL domain containing 2 [Source:HGNC Symbol;Acc:HGNC:26401] [ENST00000454295]	68739809	chr5	68739750	+	FALSE	hs|5q13.2	ENST00000454295	153562	AK055094	MARVEL domain containing 2	chr5:68739750-68739809	GO:0005515|GO:0043220|GO:0007605|GO:0031410|GO:0045216|GO:0016323|GO:0005737|GO:0016324|GO:0033010|GO:0070830|GO:0061028|GO:0005923|GO:0016021		THC2474514	Hs.657687
A_33_P3244991	-1.9284	-3.83317	lnc-EIF2AK4-4	Homo sapiens cDNA FLJ33932 fis, clone CTONG2017798. [AK091251]	40077745	chr15	40077686	+	FALSE	hs|15q14			AK091251	lnc-EIF2AK4-4:1	chr15:40077686-40077745			THC2649914	Hs.587843
A_33_P3302305	2.77087	0.848126	BCKDHA	Homo sapiens branched chain keto acid dehydrogenase E1, alpha polypeptide (BCKDHA), transcript variant 1, mRNA [NM_000709]	41930798	chr19	41930739	+	FALSE	hs|19q13.2	ENST00000269980	593	NM_000709	branched chain keto acid dehydrogenase E1, alpha polypeptide	chr19:41930739-41930798	GO:0005739|GO:0005515|GO:0003863|GO:0034641|GO:0005759|GO:0016831|GO:0005947|GO:0009083|GO:0044281|GO:0046872|GO:0003826|GO:0055114	NM_000709	THC2469600	Hs.433307
A_23_P117928	2.74011	1.43313	BAHD1	Homo sapiens bromo adjacent homology domain containing 1 (BAHD1), transcript variant 1, mRNA [NM_014952]	40760190	chr15	40760131	+	FALSE	hs|15q15.1	ENST00000561234	22893	NM_014952	bromo adjacent homology domain containing 1	chr15:40760131-40760190	GO:0005515|GO:0006342|GO:0000976|GO:0031507|GO:0003682|GO:0005654|GO:0045892|GO:0000785|GO:0006351|GO:0005677	NM_014952	THC2461270	Hs.22109
A_23_P106544	3.9866	2.65667	CMC2	Homo sapiens C-x(9)-C motif containing 2 (CMC2), mRNA [NM_020188]	81009944	chr16	81009885	-	FALSE	hs|16q23.2	ENST00000567593	56942	NM_020188	C-x(9)-C motif containing 2	chr16:81009944-81009885	GO:0005739	NM_020188	THC2674917	Hs.55028
A_23_P15202	1.67473	0.56118	DHODH	Homo sapiens dihydroorotate dehydrogenase (quinone) (DHODH), mRNA [NM_001361]	72058347	chr16	72058288	+	FALSE	hs|16q22.2	ENST00000571392	1723	NM_001361	dihydroorotate dehydrogenase (quinone)	chr16:72058288-72058347	GO:0048039|GO:0007565|GO:0043065|GO:0044205|GO:0042493|GO:0010181|GO:0005743|GO:0055086|GO:0044281|GO:0090140|GO:0005739|GO:0046134|GO:0042594|GO:0031000|GO:0007595|GO:0008144|GO:0031304|GO:0043025|GO:0004152|GO:0005654|GO:0016021|GO:0006207|GO:0006206|GO:0055114	NM_001361	THC2638542	Hs.654427
A_32_P170749	3.53241	2.42504	STAG3	Homo sapiens stromal antigen 3 (STAG3), transcript variant 4, mRNA [NM_001282718]	99780428	chr7	99780378	+	FALSE	hs|7q22.1	ENST00000618922	10734	NM_001282718	stromal antigen 3	chr7:99780378-99780428	GO:0007059|GO:0000795|GO:0030893|GO:0005730|GO:0005634|GO:0007130|GO:0005615|GO:0000775	NM_001282718	THC2511637	Hs.592283
A_19_P00808961	-3.72541	-5.36345			126373242	chr5	126373183	-	FALSE	hs|5q23.2					chr5:126373242-126373183
A_23_P29803	4.47533	3.22246	POLR2H	Homo sapiens polymerase (RNA) II (DNA directed) polypeptide H (POLR2H), transcript variant 2, mRNA [NM_006232]	184086303	chr3	184086244	+	FALSE	hs|3q27.1	ENST00000476003	5437	NM_006232	polymerase (RNA) II (DNA directed) polypeptide H	chr3:184086244-184086303	GO:0008380|GO:0010467|GO:0006368|GO:0006386|GO:0006367|GO:0006385|GO:0006366|GO:0006363|GO:0006362|GO:0006361|GO:0005634|GO:0006360|GO:0006383|GO:0005829|GO:0005736|GO:0034587|GO:0005665|GO:0016032|GO:0005666|GO:0032481|GO:0035019|GO:0006370|GO:0003677|GO:0050434|GO:0006281|GO:0006283|GO:0001056|GO:0000398|GO:0045814|GO:0045087|GO:0001055|GO:0001054|GO:0040029|GO:0005654|GO:0006289	NM_006232	THC2686089	Hs.432574
A_23_P113111	1.89771	-6.14798	AR	Homo sapiens androgen receptor (AR), transcript variant 1, mRNA [NM_000044]	66944092	chrX	66944033	+	FALSE	hs|Xq12	ENST00000396043	367	NM_000044	androgen receptor	chrX:66944033-66944092	GO:0005515|GO:2001237|GO:0010467|GO:0008284|GO:0004882|GO:0000790|GO:0003700|GO:0006367|GO:0044212|GO:0008013|GO:0008283|GO:0007267|GO:0005634|GO:0051259|GO:0005737|GO:0051092|GO:0045944|GO:0045945|GO:0001085|GO:0046983|GO:0043401|GO:0006810|GO:0030850|GO:0007548|GO:0004879|GO:0005497|GO:0045720|GO:0005102|GO:0045726|GO:0000978|GO:0003677|GO:0006351|GO:0043234|GO:0007165|GO:0001077|GO:0003682|GO:…	NM_000044	NP1401665	Hs.76704
A_23_P153964	3.29609	-0.477338	INHBB	Homo sapiens inhibin, beta B (INHBB), mRNA [NM_002193]	121108839	chr2	121108780	+	FALSE	hs|2q14.2	ENST00000295228	3625	NM_002193	inhibin, beta B	chr2:121108780-121108839	GO:0005515|GO:0048471|GO:2001235|GO:0060395|GO:0048599|GO:0005615|GO:0030154|GO:0042803|GO:0001541|GO:0043408|GO:0044320|GO:0045444|GO:0048468|GO:0046676|GO:0009267|GO:0032869|GO:0010862|GO:0046882|GO:0006952|GO:0005576|GO:0042981|GO:0046881|GO:0032924|GO:0005160|GO:0005125|GO:0009612|GO:0005179|GO:0046789|GO:0048178|GO:0008083|GO:0040007|GO:0060279	NM_002193	THC2474334	Hs.1735
A_19_P00317900	-2.58454	-4.1909			129003016	chr8	129002957	+	FALSE	hs|8q24.21					chr8:129002957-129003016
A_23_P113471	-0.683908	-5.04924	FAAH2	Homo sapiens fatty acid amide hydrolase 2 (FAAH2), mRNA [NM_174912]	57515505	chrX	57515446	+	FALSE	hs|Xp11.21	ENST00000491179	158584	NM_174912	fatty acid amide hydrolase 2	chrX:57515446-57515505	GO:0016884|GO:0016787|GO:0008152|GO:0016021	NM_174912	THC2472158	Hs.496205
A_33_P3294836	-0.226798	-2.57863	C6orf211	Homo sapiens chromosome 6 open reading frame 211 (C6orf211), transcript variant 1, mRNA [NM_024573]	151789579	chr6	151789520	+	FALSE	hs|6q25.1	ENST00000494826	79624	NM_024573	chromosome 6 open reading frame 211	chr6:151789520-151789579		NM_024573	THC2642366	Hs.15929
A_23_P56228	1.39127	-0.705493	GMIP	Homo sapiens GEM interacting protein (GMIP), transcript variant 1, mRNA [NM_016573]	19740535	chr19	19740476	-	FALSE	hs|19p13.11	ENST00000203556	51291	NM_016573	GEM interacting protein	chr19:19740535-19740476	GO:0035556|GO:0005622|GO:0005515|GO:0051056|GO:0034259|GO:0032321|GO:0007264|GO:0046872|GO:0005100|GO:0005829	NM_016573	THC2577436	Hs.49427
A_23_P204782	-1.09191	-2.42462	MDM1	Homo sapiens Mdm1 nuclear protein homolog (mouse) (MDM1), transcript variant 2, mRNA [NM_020128]	68718983	chr12	68718924	-	FALSE	hs|12q15	ENST00000430606	56890	NM_020128	Mdm1 nuclear protein homolog (mouse)	chr12:68718983-68718924	GO:0060041|GO:0005634	NM_020128	NP707279	Hs.655702
A_23_P115316	2.43498	1.37717	TOR3A	Homo sapiens torsin family 3, member A (TOR3A), mRNA [NM_022371]	179064777	chr1	179064718	+	FALSE	hs|1q25.2	ENST00000367627	64222	NM_022371	torsin family 3, member A	chr1:179064718-179064777	GO:0006200|GO:0005783|GO:0051085|GO:0005788|GO:0016887|GO:0005524|GO:0070062	NM_022371	THC2466771	Hs.584957
A_23_P118894	3.50909	-7.15079	PRR15L	Homo sapiens proline rich 15-like (PRR15L), mRNA [NM_024320]	46029448	chr17	46029389	-	FALSE	hs|17q21.32	ENST00000300557	79170	NM_024320	proline rich 15-like	chr17:46029448-46029389		NM_024320	THC2470376	Hs.368260
A_24_P244442	2.29776	0.58292	BSCL2	Homo sapiens Berardinelli-Seip congenital lipodystrophy 2 (seipin) (BSCL2), transcript variant 2, mRNA [NM_032667]	62462126	chr11	62462067	-	FALSE	hs|11q12.3	ENST00000537604	26580	NM_032667	Berardinelli-Seip congenital lipodystrophy 2 (seipin)	chr11:62462126-62462067	GO:0016042|GO:0003674|GO:0050995|GO:0019915|GO:0045444|GO:0030176|GO:0034389	NM_032667	NP1195531	Hs.533709
A_32_P49199	1.19748	-5.8577	PGR	Homo sapiens progesterone receptor (PGR), transcript variant 2, mRNA [NM_000926]	100900917	chr11	100900858	-	FALSE	hs|11q22.1	ENST00000325455	5241	NM_000926	progesterone receptor	chr11:100900917-100900858	GO:0060748|GO:0005515|GO:0050847|GO:0050678|GO:0010467|GO:0006367|GO:0007267|GO:0003707|GO:0005102|GO:0001542|GO:0005741|GO:0000978|GO:0003677|GO:0007165|GO:0001077|GO:0045944|GO:0010629|GO:0043401|GO:0008270|GO:0002070|GO:0005654|GO:0004879|GO:0019899|GO:0005496	NM_000926	THC2602037	Hs.32405
A_24_P205120	-2.97999	-4.00808	SPG7	Homo sapiens spastic paraplegia 7 (pure and complicated autosomal recessive) (SPG7), transcript variant 2, mRNA [NM_199367]	89603386	chr16	89603327	+	FALSE	hs|16q24.3	ENST00000341316	6687	NM_199367	spastic paraplegia 7 (pure and complicated autosomal recessive)	chr16:89603327-89603386	GO:0005515|GO:0031966|GO:0005524|GO:0007399|GO:0005739|GO:0006508|GO:0008233|GO:0008270|GO:0007005|GO:0008089|GO:0016021|GO:0051082|GO:0004222	NM_199367	THC2476930	Hs.185597
A_23_P163992	-0.864825	-3.18128	GRB7	Homo sapiens growth factor receptor-bound protein 7 (GRB7), transcript variant 1, mRNA [NM_005310]	37902440	chr17	37902381	+	FALSE	hs|17q12	ENST00000394209	2886	NM_005310	growth factor receptor-bound protein 7	chr17:37902381-37902440	GO:0005515|GO:0017148|GO:0030335|GO:0005886|GO:0019901|GO:0010494|GO:0003723|GO:0009967|GO:0042995|GO:0050900|GO:0042802|GO:0005829|GO:0034063|GO:0007173|GO:0007596|GO:0005070|GO:0035091|GO:0005925	NM_005310	THC2490644	Hs.86859
A_33_P3379456	2.53857	-0.012126	SH3YL1	Homo sapiens SH3 and SYLF domain containing 1 (SH3YL1), transcript variant 4, mRNA [NM_001282687]	218223	chr2	218164	-	FALSE	hs|2p25.3	ENST00000356150	26751	NM_001282687	SH3 and SYLF domain containing 1	chr2:218223-218164	GO:0006661|GO:1900027|GO:0019902|GO:0032587|GO:0035091	NM_001282687	THC2506906	Hs.515951
A_19_P00319518	-0.120369	-1.548		Homo sapiens cDNA clone IMAGE:4798235. [BC030760]	62761696	chr17	62761637	-	FALSE	hs|17q24.1			BC030760		chr17:62761696-62761637			THC2498193	Hs.657259
A_23_P100220	4.03774	-1.06396	ESRP2	Homo sapiens epithelial splicing regulatory protein 2 (ESRP2), mRNA [NM_024939]	68263113	chr16	68263054	-	FALSE	hs|16q22.1	ENST00000473183	80004	NM_024939	epithelial splicing regulatory protein 2	chr16:68263113-68263054	GO:0008380|GO:0006397|GO:0000166|GO:0043484|GO:0005654|GO:0005634|GO:0003729	NM_024939	THC2464692	Hs.592053
A_24_P47988	1.16836	-2.87167	ELL3	Homo sapiens elongation factor RNA polymerase II-like 3 (ELL3), mRNA [NM_025165]	44065408	chr15	44065349	-	FALSE	hs|15q15.3	ENST00000497465	80237	NM_025165	elongation factor RNA polymerase II-like 3	chr15:44065408-44065349	GO:2000179|GO:0006368|GO:0006354|GO:0006366|GO:0005730|GO:0010717|GO:0005634|GO:0007283|GO:0008023|GO:0035326|GO:0048863|GO:0032786|GO:0050769|GO:0045944|GO:0042795|GO:0005654	NM_025165	THC2631920	Hs.706346
A_23_P120845	7.37046	4.17022	XBP1	Homo sapiens X-box binding protein 1 (XBP1), transcript variant 1, mRNA [NM_005080]	29190792	chr22	29190733	-	FALSE	hs|22q12.1	ENST00000611155	7494	NM_005080	X-box binding protein 1	chr22:29190792-29190733	GO:0005515|GO:0031670|GO:0006511|GO:0034976|GO:0003700|GO:0044212|GO:0006366|GO:0000981|GO:0010832|GO:0002020|GO:0042993|GO:0030968|GO:0045348|GO:0051602|GO:0031625|GO:0042632|GO:0032869|GO:0000977|GO:0046982|GO:0019901|GO:0006990|GO:0001047|GO:0000122|GO:0014065|GO:0031490|GO:0001889|GO:0045600|GO:0016049|GO:0005654|GO:0006987|GO:0044267|GO:0001158|GO:0010508|GO:0035924|GO:0032008|GO:0005783|GO:…	NM_005080	THC2596356	Hs.437638
A_23_P60210	-3.67979	-6.43416	RLN1	Homo sapiens relaxin 1 (RLN1), mRNA [NM_006911]	5335232	chr9	5335173	-	FALSE	hs|9p24.1	ENST00000223862	6013	NM_006911	relaxin 1	chr9:5335232-5335173	GO:0007165|GO:0007565|GO:0005179|GO:0005576	NM_006911	THC2478901	Hs.368996
A_33_P3302210	-0.58128	-1.88957	LOC100129129	PREDICTED: Homo sapiens uncharacterized LOC100129129 (LOC100129129), misc_RNA [XR_113108]	11203536	chr8	11203477	-	FALSE	hs|8p23.1		100129129		uncharacterized LOC100129129	chr8:11203536-11203477		XR_113108	THC2610893	Hs.662094
A_32_P5251	1.96525	0.298119	RARA	Homo sapiens retinoic acid receptor, alpha (RARA), transcript variant 2, mRNA [NM_001024809]	38512987	chr17	38512928	+	FALSE	hs|17q21.2	ENST00000394081	5914	NM_001024809	retinoic acid receptor, alpha	chr17:38512928-38512987	GO:0005515|GO:0001657|GO:0010467|GO:0032753|GO:0000790|GO:0003417|GO:0032754|GO:0006367|GO:0003700|GO:0033189|GO:0003707|GO:0003708|GO:0007283|GO:0007281|GO:0031076|GO:0002068|GO:0043551|GO:0043025|GO:0032355|GO:0032689|GO:0007565|GO:0000977|GO:0009986|GO:0003714|GO:0003713|GO:0019904|GO:0044323|GO:0043277|GO:0001843|GO:0032720|GO:0014068|GO:0000122|GO:0045787|GO:0031490|GO:0001889|GO:0005654|GO:…	NM_001024809	THC2477826	Hs.654583
A_24_P85850	-0.502426	-6.05987	BNIPL	Homo sapiens BCL2/adenovirus E1B 19kD interacting protein like (BNIPL), transcript variant 1, mRNA [NM_138278]	151015614	chr1	151015555	+	FALSE	hs|1q21.3	ENST00000485855	149428	NM_138278	BCL2/adenovirus E1B 19kD interacting protein like	chr1:151015555-151015614	GO:0005515|GO:0008285|GO:0006915|GO:0005634|GO:0042802|GO:0040009|GO:0005829	NM_138278	THC2711996	Hs.591473
A_33_P3216625	-3.60833	-5.55618	LOC100128482	PREDICTED: Homo sapiens uncharacterized LOC100128482 (LOC100128482), misc_RNA [XR_112792]	172093448	chr5	172093389	+	FALSE	hs|5q35.1		100128482	XR_112792	uncharacterized LOC100128482	chr5:172093389-172093448		XR_112792	THC2487320	Hs.711349
A_24_P263956	2.07327	0.683913	ATXN7L3B	Homo sapiens ataxin 7-like 3B (ATXN7L3B), mRNA [NM_001136262]	74934894	chr12	74934835	+	FALSE	hs|12q21.1	ENST00000519948	552889	NM_001136262	ataxin 7-like 3B	chr12:74934835-74934894		NM_001136262	THC2520761	Hs.744849
A_23_P31407	6.20378	-2.44006	AGR2	Homo sapiens anterior gradient 2 (AGR2), mRNA [NM_006408]	16839382	chr7	16837274	-	FALSE	hs|7p21.1	ENST00000412973	10551	NM_006408	anterior gradient 2	chr7:16839382-16837274	GO:0070254|GO:0005739|GO:0005515|GO:0002162|GO:0005783|GO:0005576|GO:0060480	NM_006408	THC2651635	Hs.530009
A_24_P10233	-0.344778	-1.61137	DAPK2	Homo sapiens death-associated protein kinase 2 (DAPK2), mRNA [NM_014326]	64200425	chr15	64200366	-	FALSE	hs|15q22.31	ENST00000457488	23604	NM_014326	death-associated protein kinase 2	chr15:64200425-64200366	GO:0005515|GO:0005516|GO:0034423|GO:0043276|GO:0006915|GO:0042981|GO:0031410|GO:0005524|GO:0042802|GO:0035556|GO:0005737|GO:0046777|GO:0004674|GO:0010506|GO:2001242|GO:0006468|GO:0004683	NM_014326	THC2474112	Hs.237886
A_33_P3289661	-4.09569	-5.7559	OCR1	Homo sapiens ovarian cancer-related protein 1 (OCR1) mRNA, complete cds. [AF314543]	202499590	chr1	202499531	+	FALSE	hs|1q32.1		100128298	AF314543	ovarian cancer-related protein 1	chr1:202499531-202499590			NP313698	Hs.679412
A_24_P41975	-1.12316	-3.68926	TDRKH	Homo sapiens tudor and KH domain containing (TDRKH), transcript variant 1, mRNA [NM_001083965]	151746339	chr1	151746280	-	FALSE	hs|1q21.3	ENST00000458431	11022	NM_001083965	tudor and KH domain containing	chr1:151746339-151746280	GO:0009566|GO:0005739|GO:0010467|GO:0003723|GO:0034587|GO:0071546|GO:0031047|GO:0007283|GO:0071547|GO:0030154|GO:0043046|GO:0007140	NM_001083965	THC2492623	Hs.144439
A_23_P86021	4.76639	-1.10521	SELENBP1	Homo sapiens selenium binding protein 1 (SELENBP1), transcript variant 1, mRNA [NM_003944]	151336906	chr1	151336847	-	FALSE	hs|1q21.3	ENST00000463664	8991	NM_003944	selenium binding protein 1	chr1:151336906-151336847	GO:0005515|GO:0008430|GO:0016020|GO:0005730|GO:0015031|GO:0005615|GO:0070062|GO:0005829	NM_003944	NP1180129	Hs.632460
A_24_P175909	4.0819	2.79859	MARS	Homo sapiens methionyl-tRNA synthetase (MARS), mRNA [NM_004990]	57910432	chr12	57910373	+	FALSE	hs|12q13.3	ENST00000262027	4141	NM_004990	methionyl-tRNA synthetase	chr12:57910373-57910432	GO:0005739|GO:0010467|GO:0005737|GO:0000049|GO:0016020|GO:0006431|GO:0004825|GO:0005524|GO:0070062|GO:0006418|GO:0005829	NM_004990	NP1134141	Hs.632707
A_23_P103486	0.626247	-3.03638	CYP2J2	Homo sapiens cytochrome P450, family 2, subfamily J, polypeptide 2 (CYP2J2), mRNA [NM_000775]	60359279	chr1	60359220	-	FALSE	hs|1p32.1	ENST00000469406	1573	NM_000775	cytochrome P450, family 2, subfamily J, polypeptide 2	chr1:60359279-60359220	GO:0019369|GO:0008392|GO:0006805|GO:0070330|GO:0005506|GO:0008395|GO:0019373|GO:0008016|GO:0071614|GO:0044281|GO:0006690|GO:0043651|GO:0043231|GO:0005737|GO:0019825|GO:0042738|GO:0005789|GO:0016712|GO:0008405|GO:0008404|GO:0070062|GO:0055114|GO:0020037	NM_000775	THC2601685	Hs.152096
A_23_P122947	-0.366389	-1.58573	AVL9	Homo sapiens AVL9 homolog (S. cerevisiase) (AVL9), mRNA [NM_015060]	32620430	chr7	32619842	+	FALSE	hs|7p14.3	ENST00000470500	23080	NM_015060	AVL9 homolog (S. cerevisiase)	chr7:32619842-32620430	GO:0016477|GO:0016021|GO:0055037	NM_015060	THC2472280	Hs.128056
A_23_P382602	-1.18851	-2.50416	BCL9	Homo sapiens B-cell CLL/lymphoma 9 (BCL9), mRNA [NM_004326]	147097327	chr1	147097268	+	FALSE	hs|1q21.2	ENST00000622552	607	NM_004326	B-cell CLL/lymphoma 9	chr1:147097268-147097327	GO:0005515|GO:0005801|GO:0005794|GO:0008013|GO:0045944|GO:0014908|GO:0005654|GO:0035914|GO:0017015|GO:0060070|GO:0035019	NM_004326	THC2463951	Hs.415209
A_23_P368996	1.56073	-0.921822	LRRC56	Homo sapiens leucine rich repeat containing 56 (LRRC56), mRNA [NM_198075]	554889	chr11	554830	+	FALSE	hs|11p15.5	ENST00000611111	115399	NM_198075	leucine rich repeat containing 56	chr11:554830-554889		NM_198075	THC2476316	Hs.567655
A_23_P166526	0.605263	-2.48737	RIBC2	Homo sapiens RIB43A domain with coiled-coils 2 (RIBC2), mRNA [NM_015653]	45828292	chr22	45828233	+	FALSE	hs|22q13.31	ENST00000614167	26150	NM_015653	RIB43A domain with coiled-coils 2	chr22:45828233-45828292	GO:0005515|GO:0005634	NM_015653	THC2473810	Hs.475110
A_23_P117851	-1.04688	-5.9073	CPLX3	Homo sapiens complexin 3 (CPLX3), mRNA [NM_001030005]	75123555	chr15	75123496	+	FALSE	hs|15q24.1	ENST00000395018	594855	NM_001030005	complexin 3	chr15:75123496-75123555	GO:0019905|GO:0030054|GO:0005886|GO:0005326|GO:0046928|GO:0045202|GO:0030073|GO:0016079|GO:0005829	NM_001030005	THC2601304	Hs.187694
A_33_P3238250	2.84639	-1.779	F11R	Homo sapiens F11 receptor (F11R), mRNA [NM_016946]	160968009	chr1	160967950	-	FALSE	hs|1q23.3	ENST00000289779	50848	NM_016946	F11 receptor	chr1:160968009-160967950	GO:0005515|GO:0030054|GO:0005886|GO:0034259|GO:0031032|GO:0032854|GO:0045777|GO:0050900|GO:2000249|GO:0006954|GO:0070830|GO:0005911|GO:0030198|GO:0015630|GO:0016032|GO:0007179|GO:0007155|GO:0070062|GO:0009314|GO:0034329|GO:0031410|GO:0030165|GO:0045216|GO:0050892|GO:0007596|GO:0036057|GO:0016021|GO:0005923|GO:0090002	NM_016946	THC2537109	Hs.517293
A_19_P00809964	-2.41585	-4.10153		Q4SG10_TETNG (Q4SG10) Chromosome 7 SCAF14601, whole genome shotgun sequence, partial (61%) [THC2616992]	33922884	chr13	33922825	-	FALSE	hs|13q13.1					chr13:033922884-033922825			THC2616992
A_33_P3282075	0.0121751	-2.22002	SP6	Homo sapiens Sp6 transcription factor (SP6), transcript variant 1, mRNA [NM_001258248]	45922339	chr17	45922280	-	FALSE	hs|17q21.32	ENST00000536300	80320	NM_001258248	Sp6 transcription factor	chr17:45922339-45922280	GO:0008284|GO:0006355|GO:0042481|GO:0005634|GO:0003677|GO:0046872|GO:0006351	NM_001258248	THC2608352	Hs.253603
A_23_P41114	-0.940092	-5.34095	CSTA	Homo sapiens cystatin A (stefin A) (CSTA), mRNA [NM_005213]	122056475	chr3	122056416	+	FALSE	hs|3q21.1	ENST00000264474	1475	NM_005213	cystatin A (stefin A)	chr3:122056416-122056475	GO:0004869|GO:0010466|GO:0005634|GO:0002020|GO:0005615|GO:0001533|GO:0045861|GO:0010951|GO:0005737|GO:0016337|GO:0018149|GO:0005198|GO:0030216|GO:0005654|GO:0030674|GO:0070062	NM_005213	THC2553726	Hs.518198
A_33_P3219596	0.318397	-2.1113	LINC00925	Homo sapiens long intergenic non-protein coding RNA 925 (LINC00925), long non-coding RNA [NR_015411]	89941717	chr15	89941658	+	FALSE	hs|15q26.1	ENST00000536780	254559	NR_015411	long intergenic non-protein coding RNA 925	chr15:89941658-89941717		NR_015411	THC2601829	Hs.136313
A_23_P114713	-3.23055	-7.13057	CYP4B1	Homo sapiens cytochrome P450, family 4, subfamily B, polypeptide 1 (CYP4B1), transcript variant 2, mRNA [NM_000779]	47284815	chr1	47284756	+	FALSE	hs|1p33	ENST00000371923	1580	NM_000779	cytochrome P450, family 4, subfamily B, polypeptide 1	chr1:47284756-47284815	GO:0006805|GO:0005506|GO:0070330|GO:0018879|GO:0044281|GO:0019825|GO:0042738|GO:0008144|GO:0018585|GO:0018917|GO:0005789|GO:0020037|GO:0055114	NM_000779	THC2601697	Hs.436317
A_24_P46953	0.882977	-1.40056	SGK3	Homo sapiens serum/glucocorticoid regulated kinase family, member 3 (SGK3), transcript variant 1, mRNA [NM_013257]	67773910	chr8	67773851	+	FALSE	hs|8q13.1	ENST00000396596	23678	NM_013257	serum/glucocorticoid regulated kinase family, member 3	chr8:67773851-67773910	GO:0030334|GO:0005515|GO:0005246|GO:0006950|GO:0015459|GO:0055085|GO:0001558|GO:0005524|GO:0005829|GO:0051090|GO:0034220|GO:0004672|GO:0004674|GO:0042127|GO:0016023|GO:0006468|GO:0055037|GO:0035091|GO:0017081|GO:0005769|GO:0017080	NM_013257	THC2464125	Hs.613417
A_33_P3325257	-2.67767	-3.8713	PTGER4P2-CDK2AP2P2	Homo sapiens PTGER4P2-CDK2AP2P2 readthrough transcribed pseudogene (PTGER4P2-CDK2AP2P2), non-coding RNA [NR_024496]	66499970	chr9	66499911	+	FALSE	hs|9q13	ENST00000458150	442421	NR_024496	PTGER4P2-CDK2AP2P2 readthrough transcribed pseudogene	chr9:66499911-66499970		NR_024496	THC2499900	Hs.745371
A_19_P00801459	-3.69291	-5.24698			112781488	chr10	112781429	+	FALSE	hs|10q25.2					chr10:112781429-112781488
A_33_P3358342	4.70817	2.11922	SIAH2	Homo sapiens siah E3 ubiquitin protein ligase 2 (SIAH2), mRNA [NM_005067]	150458997	chr3	150458938	-	FALSE	hs|3q25.1	ENST00000312960	6478	NM_005067	siah E3 ubiquitin protein ligase 2	chr3:150458997-150458938	GO:0005515|GO:2001237|GO:0043005|GO:0006511|GO:0043066|GO:0004842|GO:0016567|GO:0007264|GO:0016874|GO:0003714|GO:0043231|GO:0005829|GO:0005737|GO:0007049|GO:0007411|GO:0043025|GO:0031396|GO:0005654|GO:0008270|GO:0044257|GO:0043154|GO:0090090|GO:0005769|GO:0031624	NM_005067	THC2640056	Hs.477959
A_24_P224488	1.4232	-2.85307	MAPT	Homo sapiens microtubule-associated protein tau (MAPT), transcript variant 1, mRNA [NM_016835]	44105548	chr17	44105489	+	FALSE	hs|17q21.31	ENST00000344290	4137	NM_016835	microtubule-associated protein tau	chr17:44105489-44105548	GO:0008017|GO:0005515|GO:0030424|GO:0017124|GO:0005886|GO:0048699|GO:0045773|GO:0048675|GO:0006921|GO:0005829|GO:0030426|GO:0047497|GO:0007628|GO:0045298|GO:0071813|GO:0031116|GO:0032387|GO:0019901|GO:0005930|GO:0005875|GO:0005874|GO:0031113|GO:0006915|GO:0000226|GO:0060632|GO:0034399|GO:0005200|GO:0010506|GO:0008088|GO:0034185|GO:0001764|GO:0019899	NM_016835	THC2467546	Hs.101174
A_24_P334248	-4.48308	-7.10744	PLCH1	Homo sapiens phospholipase C, eta 1 (PLCH1), transcript variant 2, mRNA [NM_014996]	155208651	chr3	155208592	-	FALSE	hs|3q25.31	ENST00000469040	23007	NM_014996	phospholipase C, eta 1	chr3:155208651-155208592	GO:0016042|GO:0005737|GO:0043647|GO:0005886|GO:0004435|GO:0050429|GO:0048015|GO:0005509|GO:0044281|GO:0004871|GO:0043231|GO:0005829	NM_014996	THC2489669	Hs.567423
A_23_P80626	1.98178	0.368181	PRRT3	Homo sapiens proline-rich transmembrane protein 3 (PRRT3), mRNA [NM_207351]	9987299	chr3	9987240	-	FALSE	hs|3p25.3	ENST00000412055	285368	NM_207351	proline-rich transmembrane protein 3	chr3:9987299-9987240	GO:0016021	NM_207351	THC2474217	Hs.598147
A_33_P3322075	-1.34076	-2.74232		Homo sapiens cDNA FLJ31380 fis, clone NHNPC1000101. [AK055942]	88128368	chr16	88128309	+	FALSE	hs|16q24.2			AK055942		chr16:88128309-88128368			THC2605689	Hs.461706
A_23_P113317	1.33806	-0.0429349	P4HTM	Homo sapiens prolyl 4-hydroxylase, transmembrane (endoplasmic reticulum) (P4HTM), transcript variant 3, mRNA [NM_177938]	49043507	chr3	49043252	+	FALSE	hs|3p21.31	ENST00000472301	54681	NM_177938	prolyl 4-hydroxylase, transmembrane (endoplasmic reticulum)	chr3:49043252-49043507	GO:0031418|GO:0005506|GO:0005509|GO:0016706|GO:0005789|GO:0016021|GO:0055114	NM_177938	THC2767954	Hs.654944
A_23_P134755	2.40211	-2.08873	TRPS1	Homo sapiens trichorhinophalangeal syndrome I (TRPS1), transcript variant 1, mRNA [NM_014112]	116421052	chr8	116420993	-	FALSE	hs|8q23.3	ENST00000395715	7227	NM_014112	trichorhinophalangeal syndrome I	chr8:116421052-116420993	GO:0005515|GO:0003700|GO:0006366|GO:0005634|GO:0032330|GO:0000122|GO:0006607|GO:0043565|GO:0001501|GO:0002062|GO:0031063|GO:0007178|GO:0005654|GO:0008270	NM_014112	THC2729970	Hs.657018
A_23_P12113	0.908021	-1.7134	FLVCR1	Homo sapiens feline leukemia virus subgroup C cellular receptor 1 (FLVCR1), mRNA [NM_014053]	213068695	chr1	213068636	+	FALSE	hs|1q32.3	ENST00000483790	28982	NM_014053	feline leukemia virus subgroup C cellular receptor 1	chr1:213068636-213068695	GO:0005515|GO:0046620|GO:0005215|GO:0015886|GO:0031966|GO:0001568|GO:0005886|GO:0015232|GO:0048704|GO:0007275|GO:0097037|GO:0048536|GO:0055085|GO:0001701|GO:0005739|GO:0006879|GO:0043249|GO:0035264|GO:0005887|GO:0060323|GO:0030218|GO:0006810|GO:0006839|GO:0042733	NM_014053	THC2476463	Hs.7055
A_23_P114084	-2.50584	-5.42999	PHEX	Homo sapiens phosphate regulating endopeptidase homolog, X-linked (PHEX), transcript variant 1, mRNA [NM_000444]	22266243	chrX	22266184	+	FALSE	hs|Xp22.11	ENST00000379374	5251	NM_000444	phosphate regulating endopeptidase homolog, X-linked	chrX:22266184-22266243	GO:0048471|GO:0005794|GO:0005886|GO:0005783|GO:0007267|GO:0030282|GO:0001501|GO:0005887|GO:0004177|GO:0006508|GO:0008270|GO:0019637|GO:0004222|GO:0006464	NM_000444	THC2477683	Hs.495834
A_23_P158938	0.257106	-1.08584	AP3M1	Homo sapiens adaptor-related protein complex 3, mu 1 subunit (AP3M1), transcript variant 1, mRNA [NM_207012]	75883302	chr10	75883243	-	FALSE	hs|10q22.2	ENST00000372745	26985	NM_207012	adaptor-related protein complex 3, mu 1 subunit	chr10:75883302-75883243	GO:0005515|GO:0048490|GO:0030131|GO:0017137|GO:0005794|GO:0006622|GO:0008089|GO:0005765|GO:0005764|GO:0030659	NM_207012	THC2484457	Hs.500104
A_23_P167997	2.8699	1.05034	HIST1H2BG	Homo sapiens histone cluster 1, H2bg (HIST1H2BG), mRNA [NM_003518]	26216776	chr6	26216717	-	FALSE	hs|6p22.2	ENST00000541790	8339	NM_003518	histone cluster 1, H2bg	chr6:26216776-26216717	GO:0046982|GO:0050830|GO:0019731|GO:0006334|GO:0006325|GO:0005654|GO:0005634|GO:0000786|GO:0005615|GO:0003677|GO:0070062|GO:0002227	NM_003518	THC2586802	Hs.591809
A_23_P12343	6.94362	5.16658	GSTM3	Homo sapiens glutathione S-transferase mu 3 (brain) (GSTM3), transcript variant 1, mRNA [NM_000849]	110279673	chr1	110279614	-	FALSE	hs|1p13.3	ENST00000488824	2947	NM_000849	glutathione S-transferase mu 3 (brain)	chr1:110279673-110279614	GO:0043627|GO:0006805|GO:0070458|GO:0042178|GO:0006749|GO:0005634|GO:0044281|GO:0004364|GO:0042803|GO:0005829|GO:0042802|GO:0043295|GO:0005737|GO:0008065|GO:0018916|GO:0035686|GO:0019899|GO:0070062	NM_000849	THC2487629	Hs.2006
A_23_P93988	0.890988	-0.21685	ARHGEF5	Homo sapiens Rho guanine nucleotide exchange factor (GEF) 5 (ARHGEF5), mRNA [NM_005435]	144077553	chr7	144077494	+	FALSE	hs|7q35	ENST00000056217	7984	NM_005435	Rho guanine nucleotide exchange factor (GEF) 5	chr7:144077494-144077553	GO:0035556|GO:0005515|GO:0071803|GO:0030036|GO:0032321|GO:0002408|GO:0032319|GO:0005525|GO:0005089	NM_005435	THC2587665	Hs.334
A_23_P377616	0.445998	-1.96735	CIRBP	cold inducible RNA binding protein [Source:HGNC Symbol;Acc:HGNC:1982] [ENST00000621399]	1274066	chr19	1274007	+	FALSE	hs|19p13.3	ENST00000621399	1153	AK128423	cold inducible RNA binding protein	chr19:1274007-1274066	GO:0005515|GO:0017148|GO:0010494|GO:0009409|GO:0005634|GO:0045727|GO:0030371|GO:0005737|GO:0034063|GO:0000166|GO:0070181|GO:0005654|GO:0048255|GO:0003730|GO:0009411		THC2558024	Hs.618145
A_32_P173662	-5.19622	-7.01961	CRISP2	Homo sapiens cysteine-rich secretory protein 2 (CRISP2), transcript variant 1, mRNA [NM_003296]	49665601	chr6	49663607	-	FALSE	hs|6p12.3	ENST00000339139	7180	NM_003296	cysteine-rich secretory protein 2	chr6:49665601-49663607	GO:0016337|GO:0005615	NM_003296	THC2475122	Hs.2042
A_19_P00318559	-3.21722	-6.29661	LINC01021	long intergenic non-protein coding RNA 1021 [Source:HGNC Symbol;Acc:HGNC:48995] [ENST00000512067]	27485766	chr5	27485707	+	FALSE	hs|5p14.1	ENST00000512067	643401	CQ819097	long intergenic non-protein coding RNA 1021	chr5:27485707-27485766			THC2499521	Hs.533212
A_23_P49082	1.83736	0.540074	NUBP2	Homo sapiens nucleotide binding protein 2 (NUBP2), transcript variant 1, mRNA [NM_012225]	1838036	chr16	1837977	+	FALSE	hs|16p13.3	ENST00000569898	10101	NM_012225	nucleotide binding protein 2	chr16:1837977-1838036	GO:0005515|GO:0005737|GO:0051539|GO:0016226|GO:0000166|GO:0031616|GO:0005634|GO:0044281|GO:0005524|GO:0046872	NM_012225	THC2506921	Hs.256549
A_24_P323084	0.694254	-0.977242	LINC00482	Homo sapiens long intergenic non-protein coding RNA 482 (LINC00482), long non-coding RNA [NR_038080]	79276696	chr17	79276637	-	FALSE	hs|17q25.3		284185	NR_038080	long intergenic non-protein coding RNA 482	chr17:79276696-79276637		NR_038080	THC2478525	Hs.631762
A_33_P3304212	3.68368	2.4007	PLEKHG3	Homo sapiens pleckstrin homology domain containing, family G (with RhoGef domain) member 3 (PLEKHG3), mRNA [NM_015549]	65211002	chr14	65210943	+	FALSE	hs|14q23.3	ENST00000394691	26030	NM_015549	pleckstrin homology domain containing, family G (with RhoGef domain) member 3	chr14:65210943-65211002	GO:0032321|GO:0005089	NM_015549	THC2608432	Hs.509637
A_24_P287780	0.443238	-1.79496	CHMP1A	Homo sapiens charged multivesicular body protein 1A (CHMP1A), transcript variant 2, mRNA [NM_002768]	89715894	chr16	89715835	-	FALSE	hs|16q24.3	ENST00000550872	5119	NM_002768	charged multivesicular body protein 1A	chr16:89715894-89715835	GO:0005515|GO:0007076|GO:0000815|GO:0016458|GO:0015031|GO:0016363|GO:0042803|GO:0045014|GO:0000910|GO:0007034|GO:0006508|GO:0016192|GO:0070062|GO:0006997|GO:0000794|GO:0005815|GO:0019904|GO:0010824|GO:0006351|GO:0012505|GO:0000920|GO:0008270|GO:0007080|GO:0045892|GO:0005769|GO:0008237	NM_002768	THC2574244	Hs.589427
A_23_P168610	2.99214	-2.22764	TSPAN13	Homo sapiens tetraspanin 13 (TSPAN13), mRNA [NM_014399]	16823048	chr7	16818689	+	FALSE	hs|7p21.1	ENST00000262067	27075	NM_014399	tetraspanin 13	chr7:16818689-16823048	GO:0016020|GO:0005887	NM_014399	THC2509235	Hs.364544
A_24_P167683	-1.70047	-3.15787	ITPK1	Homo sapiens inositol-tetrakisphosphate 1-kinase (ITPK1), transcript variant 1, mRNA [NM_014216]	93424584	chr14	93418338	-	FALSE	hs|14q32.12	ENST00000553695	3705	NM_014216	inositol-tetrakisphosphate 1-kinase	chr14:93424584-93418338	GO:0052835|GO:0052825|GO:0000287|GO:0043647|GO:0052725|GO:0044281|GO:0003824|GO:0005524|GO:0052831|GO:0052830|GO:0052726|GO:0005829|GO:0007165|GO:0016310|GO:0007596|GO:0032957|GO:0016311|GO:0016853|GO:0047325	NM_014216	THC2627982	Hs.308122
A_33_P3252068	-2.1704	-4.63237	KDM7A	Homo sapiens lysine (K)-specific demethylase 7A (KDM7A), mRNA [NM_030647]	139796415	chr7	139796356	-	FALSE	hs|7q34	ENST00000472616	80853	NM_030647	lysine (K)-specific demethylase 7A	chr7:139796415-139796356	GO:0032454|GO:0035574|GO:0035575|GO:0005506|GO:0005730|GO:0006325|GO:0005634|GO:0035064|GO:0051864|GO:0006351|GO:0070544|GO:0071557|GO:0016706|GO:0005654|GO:0008270|GO:0030901|GO:0045893|GO:0071558|GO:0055114|GO:0033169	NM_030647	NP104107	Hs.308710
A_23_P408955	2.62389	1.56674	E2F2	Homo sapiens E2F transcription factor 2 (E2F2), mRNA [NM_004091]	23832992	chr1	23832933	-	FALSE	hs|1p36.12	ENST00000361729	1870	NM_004091	E2F transcription factor 2	chr1:23832992-23832933	GO:0005515|GO:0005667|GO:0006355|GO:0006367|GO:0003700|GO:0072332|GO:0051726|GO:0005654|GO:0001047|GO:0000278|GO:0003677|GO:0008134	NM_004091	THC2471250	Hs.194333
A_23_P110837	1.67436	-5.27575	IRX4	Homo sapiens iroquois homeobox 4 (IRX4), transcript variant 5, mRNA [NM_016358]	1877555	chr5	1877533	-	FALSE	hs|5p15.33	ENST00000505790	50805	NM_016358	iroquois homeobox 4	chr5:1877555-1877533	GO:0043565|GO:0007507|GO:0006355|GO:0005634|GO:0048561	NM_016358	THC2478120	Hs.196927
A_19_P00322365	-4.23764	-5.3658		nuclear paraspeckle assembly transcript 1 (non-protein coding) [Source:HGNC Symbol;Acc:HGNC:30815] [ENST00000501122]	65196380	chr11	65196321	+	FALSE	hs|11q13.1	ENST00000501122		AF001893		chr11:65196321-65196380			THC2583960	Hs.523789
A_33_P3294966	-2.22116	-3.90048	LOC554206	Homo sapiens leucine carboxyl methyltransferase 1 pseudogene (LOC554206), non-coding RNA [NR_038379]	25043514	chr16	25043455	+	FALSE	hs|16p12.1	ENST00000575694	554206	NR_038379	leucine carboxyl methyltransferase 1 pseudogene	chr16:25043455-25043514		NR_038379	THC2480737	Hs.552959
A_23_P406071	-1.7156	-3.28952		Homo sapiens cDNA FLJ39779 fis, clone SPLEN2001945. [AK097098]	69261996	chr14	69261937	-	FALSE	hs|14q24.1			AK097098		chr14:69261996-69261937			THC2475408
A_33_P3423791	-3.03379	-5.13619	GRHL1	Homo sapiens grainyhead-like 1 (Drosophila) (GRHL1), mRNA [NM_198182]	10132236	chr2	10132177	+	FALSE	hs|2p25.1	ENST00000464418	29841	NM_198182	grainyhead-like 1 (Drosophila)	chr2:10132177-10132236	GO:0003700|GO:0005794|GO:0006357|GO:0005634|GO:0007275|GO:0044281|GO:0000978|GO:0006351|GO:0043231|GO:0043565|GO:0001077|GO:0005737|GO:0045944|GO:0005654|GO:0044255	NM_198182	NP1074907	Hs.418493
A_23_P109322	2.79517	-4.39671	PCP4	Homo sapiens Purkinje cell protein 4 (PCP4), mRNA [NM_006198]	41301106	chr21	41301047	+	FALSE	hs|21q22.2	ENST00000468717	5121	NM_006198	Purkinje cell protein 4	chr21:41301047-41301106	GO:0005516|GO:0005634|GO:0007417|GO:0005829	NM_006198	THC2617631	Hs.80296
A_23_P117515	-2.5144	-3.65854	ARID4A	Homo sapiens AT rich interactive domain 4A (RBP1-like) (ARID4A), transcript variant 1, mRNA [NM_002892]	58838829	chr14	58838770	+	FALSE	hs|14q23.1	ENST00000395168	5926	NM_002892	AT rich interactive domain 4A (RBP1-like)	chr14:58838770-58838829	GO:0003700|GO:0006357|GO:0006366|GO:0044212|GO:0080182|GO:0006325|GO:0005634|GO:0007283|GO:0003677|GO:0048821|GO:0045944|GO:0017053|GO:0036124|GO:0006349|GO:0005654|GO:0045892|GO:0034773	NM_002892	THC2542225	Hs.161000
A_23_P102950	0.0497322	-4.60904	RSPH1	Homo sapiens radial spoke head 1 homolog (Chlamydomonas) (RSPH1), transcript variant 1, mRNA [NM_080860]	43892680	chr21	43892621	-	FALSE	hs|21q22.3	ENST00000493019	89765	NM_080860	radial spoke head 1 homolog (Chlamydomonas)	chr21:43892680-43892621	GO:0051321|GO:0035082|GO:0031514|GO:0005634|GO:0005829	NM_080860	THC2619180	Hs.661069
A_23_P325661	-0.538206	-1.71355	ZNF134	Homo sapiens zinc finger protein 134 (ZNF134), mRNA [NM_003435]	58133192	chr19	58133133	+	FALSE	hs|19q13.43	ENST00000622676	7693	NM_003435	zinc finger protein 134	chr19:58133133-58133192	GO:0006355|GO:0003700|GO:0005634|GO:0003677|GO:0046872|GO:0006351	NM_003435	THC2524980	Hs.469694
A_33_P3395713	1.39518	-0.448706	BRWD1	Homo sapiens bromodomain and WD repeat domain containing 1 (BRWD1), transcript variant 1, mRNA [NM_018963]	40574389	chr21	40574330	-	FALSE	hs|21q22.2	ENST00000446924	54014	NM_018963	bromodomain and WD repeat domain containing 1	chr21:40574389-40574330	GO:0003674|GO:0005737|GO:0006357|GO:0008360|GO:0007010|GO:0005730|GO:0005634|GO:0006351	NM_018963	NP1158458	Hs.654740
A_32_P176550	-1.14131	-2.23464	JMY	Homo sapiens junction mediating and regulatory protein, p53 cofactor (JMY), mRNA [NM_152405]	78617868	chr5	78617809	+	FALSE	hs|5q14.1	ENST00000396137	133746	NM_152405	junction mediating and regulatory protein, p53 cofactor	chr5:78617809-78617868	GO:0034314|GO:0005515|GO:0070060|GO:0043065|GO:0030054|GO:0005886|GO:0006357|GO:0003713|GO:0003779|GO:0005634|GO:0070358|GO:0051091|GO:0005737|GO:0006281|GO:0072332|GO:0005654|GO:0007050|GO:0005856|GO:0031252	NM_152405	THC2476733	Hs.482605
A_23_P366216	5.11598	3.83063	HIST1H2BH	Homo sapiens histone cluster 1, H2bh (HIST1H2BH), mRNA [NM_003524]	26252281	chr6	26252222	+	FALSE	hs|6p22.2		8345	NM_003524	histone cluster 1, H2bh	chr6:26252222-26252281	GO:0046982|GO:0006334|GO:0006325|GO:0005654|GO:0005634|GO:0000786|GO:0003677|GO:0070062	NM_003524	THC2506257	Hs.247815
A_33_P3420635	-2.12759	-3.86214	OR4D6	Homo sapiens olfactory receptor, family 4, subfamily D, member 6 (OR4D6), mRNA [NM_001004708]	59225322	chr11	59225263	+	FALSE	hs|11q12.1	ENST00000300127	219983	NM_001004708	olfactory receptor, family 4, subfamily D, member 6	chr11:59225263-59225322	GO:0050911|GO:0050907|GO:0004984|GO:0007186|GO:0005886|GO:0004930|GO:0016021|GO:0004888	NM_001004708	THC2613790	Hs.553650
A_32_P209989	3.01978	1.67125	MRPL46	Homo sapiens mitochondrial ribosomal protein L46 (MRPL46), mRNA [NM_022163]	89010441	chr15	89010382	-	FALSE	hs|15q25.3	ENST00000560703	26589	NM_022163	mitochondrial ribosomal protein L46	chr15:89010441-89010382	GO:0070124|GO:0070125|GO:0070126|GO:0006996|GO:0030054|GO:0032543|GO:0005743|GO:0005575|GO:0005739|GO:0003674|GO:0008150|GO:0016787|GO:0005840|GO:0005654	NM_022163	THC2632200	Hs.534261
A_23_P9255	-0.726924	-6.86568	SYK	Homo sapiens spleen tyrosine kinase (SYK), transcript variant 1, mRNA [NM_003177]	93658201	chr9	93658142	+	FALSE	hs|9q22.2	ENST00000375754	6850	NM_003177	spleen tyrosine kinase	chr9:93658142-93658201	GO:0046638|GO:0005515|GO:0045401|GO:0043313|GO:0050731|GO:0002554|GO:0042991|GO:0019815|GO:0046641|GO:0009887|GO:0002366|GO:0070372|GO:0038083|GO:0001945|GO:0042742|GO:0019901|GO:0045588|GO:0030593|GO:0032928|GO:0030168|GO:0031234|GO:0043306|GO:0043234|GO:0005178|GO:0007229|GO:0045087|GO:0038096|GO:0038095|GO:0050853|GO:0045425|GO:0005886|GO:0008283|GO:0045579|GO:0010543|GO:0048514|GO:0005634|GO:…	NM_003177	THC2485401	Hs.371720
A_23_P37910	0.827385	-0.818	MAPK3	Homo sapiens mitogen-activated protein kinase 3 (MAPK3), transcript variant 1, mRNA [NM_002746]	30128296	chr16	30128237	-	FALSE	hs|16p11.2	ENST00000395202	5595	NM_002746	mitogen-activated protein kinase 3	chr16:30128296-30128237	GO:0005515|GO:0010467|GO:0051216|GO:0019221|GO:0006361|GO:0006360|GO:0051403|GO:0034605|GO:0002756|GO:0007173|GO:0000165|GO:0007411|GO:0002755|GO:0009887|GO:0005856|GO:0038083|GO:0031663|GO:0004707|GO:0038124|GO:0005794|GO:0038123|GO:0019902|GO:0034134|GO:0030168|GO:0030509|GO:0002224|GO:0016310|GO:0007049|GO:0051493|GO:0008543|GO:0045087|GO:0035666|GO:0034166|GO:0005654|GO:0001784|GO:0038096|GO:…	NM_002746	THC2624578	Hs.861
A_23_P51690	-1.07782	-4.36055	RHBG	Homo sapiens Rh family, B glycoprotein (gene/pseudogene) (RHBG), transcript variant 1, mRNA [NM_020407]	156354954	chr1	156354895	+	FALSE	hs|1q22	ENST00000618120	57127	NM_020407	Rh family, B glycoprotein (gene/pseudogene)	chr1:156354895-156354954	GO:0016323|GO:0005886|GO:0015696|GO:0005887|GO:0072488|GO:0030506|GO:0070634|GO:0008519|GO:0014731|GO:0055085|GO:0046658|GO:0030659	NM_020407	THC2706811	Hs.131835
A_23_P59261	3.087	1.30319	TPBG	Homo sapiens trophoblast glycoprotein (TPBG), transcript variant 1, mRNA [NM_006670]	83076120	chr6	83076061	+	FALSE	hs|6q14.1	ENST00000535040	7162	NM_006670	trophoblast glycoprotein	chr6:83076061-83076120	GO:0009986|GO:0005887|GO:0005783|GO:0007155	NM_006670	THC2467144	Hs.82128
A_23_P117298	-3.27134	-5.01493	F7	Homo sapiens coagulation factor VII (serum prothrombin conversion accelerator) (F7), transcript variant 1, mRNA [NM_000131]	113773937	chr13	113773878	+	FALSE	hs|13q34	ENST00000346342	2155	NM_000131	coagulation factor VII (serum prothrombin conversion accelerator)	chr13:113773878-113773937	GO:0005515|GO:0051897|GO:0043627|GO:0005886|GO:0004252|GO:0031100|GO:0005615|GO:0050927|GO:0001948|GO:0006508|GO:0010641|GO:0060416|GO:0030335|GO:0005796|GO:0005509|GO:0005102|GO:0005576|GO:0031982|GO:0002690|GO:0017187|GO:0007596|GO:0030194|GO:0007598|GO:0005788|GO:0007623|GO:0008236|GO:0032571|GO:0044267|GO:0043687	NM_000131	THC2481575	Hs.36989
A_23_P329361	2.35362	1.33154	COG7	Homo sapiens component of oligomeric golgi complex 7 (COG7), mRNA [NM_153603]	23400358	chr16	23400299	-	FALSE	hs|16p12.2	ENST00000561854	91949	NM_153603	component of oligomeric golgi complex 7	chr16:23400358-23400299	GO:0005515|GO:0005794|GO:0033365|GO:0000139|GO:0034067|GO:0006890|GO:0050821|GO:0005730|GO:0017119|GO:0006486|GO:0006886|GO:0043231	NM_153603	THC2463513	Hs.185807
A_23_P398275	3.339	1.74999	GOLGA2P7	Homo sapiens golgin A2 pseudogene 7 (GOLGA2P7), non-coding RNA [NR_027001]	84867734	chr15	84867675	-	FALSE	hs|15q25.2		388152	NR_027001	golgin A2 pseudogene 7	chr15:84867734-84867675		NR_027001	THC2471881	Hs.405809
A_33_P3252394	1.413	-3.94147	GADD45G	Homo sapiens growth arrest and DNA-damage-inducible, gamma (GADD45G), mRNA [NM_006705]	92221459	chr9	92221400	+	FALSE	hs|9q22.2	ENST00000252506	10912	NM_006705	growth arrest and DNA-damage-inducible, gamma	chr9:92221400-92221459	GO:0005515|GO:0043065|GO:0006950|GO:0046330|GO:0006915|GO:0005634|GO:0007275|GO:0030154|GO:0000186|GO:0005737|GO:0000185|GO:1900745|GO:0051726|GO:0006469	NM_006705	THC2461443	Hs.9701
A_32_P466514	-1.13294	-2.16737	IRF2BPL	Homo sapiens interferon regulatory factor 2 binding protein-like (IRF2BPL), mRNA [NM_024496]	77491992	chr14	77491933	-	FALSE	hs|14q24.3	ENST00000238647	64207	NM_024496	interferon regulatory factor 2 binding protein-like	chr14:77491992-77491933	GO:0003674|GO:0046543|GO:0045944|GO:0005654|GO:0005634|GO:0000122|GO:0005615|GO:0046872	NM_024496	THC2476741	Hs.179260
A_23_P23296	-4.94411	-6.71343	PKP1	Homo sapiens plakophilin 1 (PKP1), transcript variant 1b, mRNA [NM_000299]	201297975	chr1	201297916	+	FALSE	hs|1q32.1	ENST00000477817	5317	NM_000299	plakophilin 1	chr1:201297916-201297975	GO:0030057|GO:0005515|GO:0005882|GO:0005886|GO:0006915|GO:0005634|GO:0007275|GO:0030280|GO:0019215|GO:0006921|GO:0043231|GO:0007165|GO:0016337|GO:0045110|GO:0005654|GO:0004871|GO:0007155|GO:0005521|GO:0070062	NM_000299	THC2473440	Hs.497350
A_23_P123096	-1.85982	-6.79715	GNGT1	Homo sapiens guanine nucleotide binding protein (G protein), gamma transducing activity polypeptide 1 (GNGT1), mRNA [NM_021955]	93540155	chr7	93536149	+	FALSE	hs|7q21.3	ENST00000429473	2792	NM_021955	guanine nucleotide binding protein (G protein), gamma transducing activity polypeptide 1	chr7:93536149-93540155	GO:0005886|GO:0007603|GO:0005834|GO:0003924|GO:0071456|GO:0007268|GO:0022400|GO:0001917|GO:0007165|GO:0008104|GO:0008152|GO:0010659|GO:0004871|GO:0042462|GO:0016056	NM_021955	THC2480764	Hs.732212
A_23_P53363	1.97542	0.259691	XRCC6BP1	Homo sapiens XRCC6 binding protein 1 (XRCC6BP1), mRNA [NM_033276]	58347438	chr12	58345669	+	FALSE	hs|12q14.1	ENST00000549257	91419	NM_033276	XRCC6 binding protein 1	chr12:58345669-58347438	GO:0004677|GO:0006508|GO:0006468|GO:0005958|GO:0006303|GO:0004222|GO:0046872	NM_033276	THC2607843	Hs.61188
A_33_P3323435	1.12582	0.0728931	MAP3K9	Homo sapiens mitogen-activated protein kinase kinase kinase 9 (MAP3K9), transcript variant 1, mRNA [NM_033141]	71195186	chr14	71195127	-	FALSE	hs|14q24.2	ENST00000554752	4293	NM_033141	mitogen-activated protein kinase kinase kinase 9	chr14:71195186-71195127	GO:0005515|GO:0006355|GO:0043065|GO:0006915|GO:0018108|GO:0007256|GO:0005575|GO:0007257|GO:0005524|GO:0042803|GO:0006351|GO:0004706|GO:0046777|GO:0004674|GO:0006468|GO:0004713|GO:0004708	NM_033141	THC2491458	Hs.593542
A_33_P3329597	2.43962	1.14373	BLOC1S3	Homo sapiens biogenesis of lysosomal organelles complex-1, subunit 3 (BLOC1S3), mRNA [NM_212550]	45685057	chr19	45684998	+	FALSE	hs|19q13.32	ENST00000433642	388552	NM_212550	biogenesis of lysosomal organelles complex-1, subunit 3	chr19:45684998-45685057	GO:0005515|GO:0030133|GO:0048490|GO:0042493|GO:0001654|GO:0032438|GO:0006892|GO:0030168|GO:0031175|GO:0032402|GO:0005829|GO:0032816|GO:0003674|GO:0031083|GO:0033299|GO:0043473|GO:0035646|GO:0061024|GO:0060155|GO:0008089	NM_212550	THC2474530	Hs.103902
A_23_P120472	1.08937	-2.16586	TFAP2C	Homo sapiens transcription factor AP-2 gamma (activating enhancer binding protein 2 gamma) (TFAP2C), mRNA [NM_003222]	55213705	chr20	55213646	+	FALSE	hs|20q13.31	ENST00000201031	7022	NM_003222	transcription factor AP-2 gamma (activating enhancer binding protein 2 gamma)	chr20:55213646-55213705	GO:0005515|GO:0003700|GO:0021987|GO:0006366|GO:0060750|GO:0007267|GO:0045682|GO:0005634|GO:0003334|GO:0060598|GO:0042127|GO:0045944|GO:0046983|GO:0001942|GO:0030718|GO:0035019|GO:0000977|GO:0006357|GO:0021877|GO:0001047|GO:0000122|GO:0001829|GO:0003677|GO:0001078|GO:0001077|GO:0048733|GO:0040029|GO:0000980|GO:0008584	NM_003222	THC2471371	Hs.473152
A_33_P3253440	-0.410007	-1.45224	PQLC3	Homo sapiens PQ loop repeat containing 3 (PQLC3), transcript variant 1, mRNA [NM_152391]	11318150	chr2	11318091	+	FALSE	hs|2p25.1	ENST00000487471	130814	NM_152391	PQ loop repeat containing 3	chr2:11318091-11318150	GO:0016021	NM_152391	THC2553661	Hs.274415
A_19_P00812874	-3.04644	-5.72789	RPS6KA5	ribosomal protein S6 kinase, 90kDa, polypeptide 5 [Source:HGNC Symbol;Acc:HGNC:10434] [ENST00000614987]	91323675	chr14	91323616	-	FALSE	hs|14q32.11	ENST00000614987	9252		ribosomal protein S6 kinase, 90kDa, polypeptide 5	chr14:91323675-91323616	GO:0005515|GO:0034142|GO:0005634|GO:0001818|GO:0051403|GO:0035066|GO:0035556|GO:0002756|GO:0005737|GO:0051092|GO:0006954|GO:0007173|GO:0007411|GO:0045944|GO:0002755|GO:0034138|GO:0070498|GO:0048011|GO:0006355|GO:0038124|GO:0000287|GO:0038123|GO:0034134|GO:0016572|GO:0002224|GO:0005524|GO:0043990|GO:0032793|GO:0033129|GO:0004672|GO:0004674|GO:0045087|GO:0043987|GO:0043988|GO:0035666|GO:0034166|GO:…
A_23_P104583	1.87846	0.607805	CORO1B	Homo sapiens coronin, actin binding protein, 1B (CORO1B), transcript variant 1, mRNA [NM_020441]	67207834	chr11	67207704	-	FALSE	hs|11q13.2	ENST00000539970	57175	NM_020441	coronin, actin binding protein, 1B	chr11:67207834-67207704	GO:0005515|GO:0090135|GO:0001725|GO:0035767|GO:0030036|GO:0005886|GO:2000394|GO:0005884|GO:0034316|GO:0071933|GO:0015629|GO:0030027|GO:0031529|GO:0042802|GO:0005737|GO:0051015|GO:0016477|GO:0042060|GO:0051017|GO:0005925|GO:0031252|GO:0070062	NM_020441	NP1190831	Hs.6191
A_33_P3382147	0.688017	-0.862515	STARD13	StAR-related lipid transfer (START) domain containing 13 [Source:HGNC Symbol;Acc:HGNC:19164] [ENST00000487412]	33712626	chr13	33712567	-	FALSE	hs|13q13.1	ENST00000487412	90627	AY082592	StAR-related lipid transfer (START) domain containing 13	chr13:33712626-33712567	GO:0043547|GO:0005811|GO:0005515|GO:0051056|GO:0031966|GO:0007264|GO:0008289|GO:0005829|GO:0005096		THC2487354	Hs.507704
A_23_P15654	1.53442	0.0699697	TRAF4	Homo sapiens TNF receptor-associated factor 4 (TRAF4), mRNA [NM_004295]	27076597	chr17	27076538	+	FALSE	hs|17q11.2	ENST00000262395	9618	NM_004295	TNF receptor-associated factor 4	chr17:27076538-27076597	GO:0005515|GO:0004842|GO:0048471|GO:0016567|GO:0005886|GO:0030323|GO:0046330|GO:0005634|GO:0031996|GO:0005737|GO:0045860|GO:0005856|GO:0031625|GO:0005164|GO:0090073|GO:0007585|GO:0007250|GO:0019901|GO:0050699|GO:0006915|GO:0042981|GO:0003677|GO:0007165|GO:0008270|GO:0005923	NM_004295	NP1468419	Hs.8375
A_23_P85903	-1.89119	-3.9277	TLR5	Homo sapiens toll-like receptor 5 (TLR5), mRNA [NM_003268]	223284126	chr1	223284067	-	FALSE	hs|1q41	ENST00000366881	7100	NM_003268	toll-like receptor 5	chr1:223284126-223284067	GO:0005149|GO:0005886|GO:0034123|GO:0002224|GO:0032757|GO:0045429|GO:0071222|GO:0006954|GO:0045087|GO:0002755|GO:0050707|GO:0034166|GO:0016021|GO:0071260|GO:0034146|GO:0008584|GO:0042742|GO:0004888	NM_003268	THC2475261	Hs.604542
A_23_P91414	-1.93923	-5.66509	CCM2L	Homo sapiens cerebral cavernous malformation 2-like (CCM2L), mRNA [NM_080625]	30619655	chr20	30619596	+	FALSE	hs|20q11.21	ENST00000262659	140706	NM_080625	cerebral cavernous malformation 2-like	chr20:30619596-30619655	GO:0032091|GO:0008150|GO:0003674|GO:0042060|GO:0003222|GO:0034111|GO:0005575|GO:0090271|GO:0055017|GO:0003209	NM_080625	NP404987	Hs.382151
A_19_P00806889	-2.43407	-4.18739	LINC00938	long intergenic non-protein coding RNA 938 [Source:HGNC Symbol;Acc:HGNC:48630] [ENST00000609803]	46112107	chr12	46112048	-	FALSE	hs|12q12	ENST00000609803	400027		long intergenic non-protein coding RNA 938	chr12:46112107-46112048			THC2637706
A_33_P3239884	1.64908	-2.24125	NCAM2	Homo sapiens neural cell adhesion molecule 2 (NCAM2), mRNA [NM_004540]	22910476	chr21	22910417	+	FALSE	hs|21q21.1	ENST00000284894	4685	NM_004540	neural cell adhesion molecule 2	chr21:22910417-22910476	GO:0030424|GO:0007608|GO:0007413|GO:0005886|GO:0016021|GO:0007158	NM_004540	THC2471832	Hs.473450
A_23_P29067	-1.06668	-2.93855	TMPRSS2	Homo sapiens transmembrane protease, serine 2 (TMPRSS2), transcript variant 2, mRNA [NM_005656]	42836963	chr21	42836904	-	FALSE	hs|21q22.3	ENST00000398585	7113	NM_005656	transmembrane protease, serine 2	chr21:42836963-42836904	GO:0005515|GO:0016540|GO:0005886|GO:0004252|GO:0005887|GO:0006508|GO:0008236|GO:0046598|GO:0006898|GO:0070062|GO:0005044	NM_005656	THC2485211	Hs.439309
A_33_P3345708	1.98394	-0.680085	CREB3L4	Homo sapiens cAMP responsive element binding protein 3-like 4 (CREB3L4), transcript variant 1, mRNA [NM_130898]	153945543	chr1	153945484	+	FALSE	hs|1q21.3	ENST00000368600	148327	NM_130898	cAMP responsive element binding protein 3-like 4	chr1:153945484-153945543	GO:0000977|GO:0005794|GO:0005783|GO:0035497|GO:0005634|GO:0007283|GO:0001228|GO:0006351|GO:0030968|GO:0000139|GO:0045944|GO:0005789|GO:0016021	NM_130898	THC2775729	Hs.372924
A_23_P152047	0.63889	-1.50472	SCAMP5	Homo sapiens secretory carrier membrane protein 5 (SCAMP5), transcript variant 3, mRNA [NM_138967]	75313641	chr15	75313582	+	FALSE	hs|15q24.2	ENST00000562212	192683	NM_138967	secretory carrier membrane protein 5	chr15:75313582-75313641	GO:0005515|GO:0034976|GO:0030054|GO:0005886|GO:0031201|GO:0050715|GO:0006887|GO:0015031|GO:0032588|GO:0000139|GO:0045956|GO:0045806|GO:0030672|GO:0016021|GO:0055038	NM_138967	THC2482056	Hs.374180
A_33_P3268487	2.70519	-2.00758	ABAT	Homo sapiens 4-aminobutyrate aminotransferase (ABAT), transcript variant 2, mRNA [NM_000663]	8878317	chr16	8878258	+	FALSE	hs|16p13.2	ENST00000396600	18	NM_000663	4-aminobutyrate aminotransferase	chr16:8878258-8878317	GO:0043005|GO:0001666|GO:0003867|GO:0045471|GO:0042493|GO:0048148|GO:0007268|GO:0045776|GO:0047298|GO:0042803|GO:0007269|GO:0005739|GO:0032145|GO:0032144|GO:0005759|GO:0010039|GO:0030170|GO:0009450|GO:0007626|GO:0042135|GO:0007620|GO:0070062|GO:0035094	NM_000663	THC2608590	Hs.336768
A_23_P120316	3.53249	1.88166	MTHFD2	Homo sapiens methylenetetrahydrofolate dehydrogenase (NADP+ dependent) 2, methenyltetrahydrofolate cyclohydrolase (MTHFD2), transcript variant 1, mRNA [NM_006636]	74442044	chr2	74441985	+	FALSE	hs|2p13.1	ENST00000394053	10797	NM_006636	methylenetetrahydrofolate dehydrogenase (NADP+ dependent) 2, methenyltetrahydrofolate cyclohydrolase	chr2:74441985-74442044	GO:0000287|GO:0004329|GO:0004477|GO:0005615|GO:0005829|GO:0005739|GO:0004488|GO:0004487|GO:0042301|GO:0046653|GO:0009396|GO:0006730|GO:0055114	NM_006636	THC2543784	Hs.469030
A_33_P3350643	-0.833827	-2.16503	LMX1B	Homo sapiens LIM homeobox transcription factor 1, beta (LMX1B), transcript variant 3, mRNA [NM_001174146]	129463204	chr9	129463145	+	FALSE	hs|9q33.3	ENST00000355497	4010	NM_001174146	LIM homeobox transcription factor 1, beta	chr9:129463145-129463204	GO:0005515|GO:0006355|GO:0003700|GO:0008283|GO:0021954|GO:0021587|GO:0005634|GO:0007275|GO:0009953|GO:0001701|GO:0006351|GO:0043565|GO:0035265|GO:0071542|GO:0045944|GO:0030199|GO:0030182|GO:0002930|GO:0030901|GO:0008270|GO:0001764|GO:0035108	NM_001174146	THC2611342	Hs.129133
A_33_P3212109	0.623249	-5.9685	DCDC2	Homo sapiens doublecortin domain containing 2 (DCDC2), transcript variant 1, mRNA [NM_016356]	24172239	chr6	24172180	-	FALSE	hs|6p22.3	ENST00000378450	51473	NM_016356	doublecortin domain containing 2	chr6:24172239-24172180	GO:0035556|GO:0005515|GO:0048813|GO:0045880|GO:0006968|GO:0005737|GO:0008542|GO:0072372|GO:0001764	NM_016356	THC2685067	Hs.61345
A_23_P108265	-2.97317	-4.1355	OR7C2	Homo sapiens olfactory receptor, family 7, subfamily C, member 2 (OR7C2), mRNA [NM_012377]	15052941	chr19	15052882	+	FALSE	hs|19p13.12	ENST00000248072	26658	NM_012377	olfactory receptor, family 7, subfamily C, member 2	chr19:15052882-15052941	GO:0050911|GO:0004984|GO:0007186|GO:0005886|GO:0004930|GO:0016021	NM_012377	NP384510	Hs.589620
A_32_P416161	-3.04537	-7.20838	XKRX	Homo sapiens XK, Kell blood group complex subunit-related, X-linked (XKRX), mRNA [NM_212559]	100168965	chrX	100168906	-	FALSE	hs|Xq22.1	ENST00000372956	402415	NM_212559	XK, Kell blood group complex subunit-related, X-linked	chrX:100168965-100168906	GO:0005886|GO:0016021	NM_212559	THC2477078	Hs.745071
A_19_P00323076	-3.75519	-5.50046			3174360	chr2	3174301	-	FALSE	hs|2p25.3					chr2:003174360-003174301
A_23_P120744	2.22332	1.21285	MCM3AP	Homo sapiens minichromosome maintenance complex component 3 associated protein (MCM3AP), mRNA [NM_003906]	47656825	chr21	47656766	-	FALSE	hs|21q22.3	ENST00000397708	8888	NM_003906	minichromosome maintenance complex component 3 associated protein	chr21:47656825-47656766	GO:0006260|GO:0031965|GO:0005737|GO:0016746|GO:0005643|GO:0005654|GO:0005634|GO:0051028|GO:0006606|GO:0003677|GO:0005829|GO:0002376	NM_003906	THC2588289	Hs.389037
A_23_P109636	2.68893	-0.926514	LRIG1	Homo sapiens leucine-rich repeats and immunoglobulin-like domains 1 (LRIG1), mRNA [NM_015541]	66429656	chr3	66429597	-	FALSE	hs|3p14.1	ENST00000496559	26018	NM_015541	leucine-rich repeats and immunoglobulin-like domains 1	chr3:66429656-66429597	GO:0060384|GO:0007605|GO:0032474|GO:0016021	NM_015541	THC2489006	Hs.518055
A_32_P198325	1.43968	-0.188018	LRRC75B	Homo sapiens leucine rich repeat containing 75B (LRRC75B), mRNA [NM_207644]	24981830	chr22	24981771	-	FALSE	hs|22q11.23	ENST00000460524	388886	NM_207644	leucine rich repeat containing 75B	chr22:24981830-24981771		NM_207644	THC2606041	Hs.113314
A_33_P3396956	-1.53477	-6.92475	KDF1	Homo sapiens keratinocyte differentiation factor 1 (KDF1), mRNA [NM_152365]	27278191	chr1	27278132	-	FALSE	hs|1p36.11	ENST00000616918	126695	NM_152365	keratinocyte differentiation factor 1	chr1:27278191-27278132	GO:0010839|GO:0060887|GO:0030054|GO:0010482|GO:0061436|GO:2000647|GO:0003334|GO:0005737|GO:0045606|GO:0048589|GO:0016331|GO:0005938|GO:0031252	NM_152365	NP1276603	Hs.188881
A_24_P190541	2.356	0.307978	BRWD1	Homo sapiens bromodomain and WD repeat domain containing 1 (BRWD1), transcript variant 1, mRNA [NM_018963]	40568557	chr21	40568498	-	FALSE	hs|21q22.2	ENST00000446924	54014	NM_018963	bromodomain and WD repeat domain containing 1	chr21:40568557-40568498	GO:0003674|GO:0005737|GO:0006357|GO:0008360|GO:0007010|GO:0005730|GO:0005634|GO:0006351	NM_018963	NP1158458	Hs.654740
A_24_P231025	-0.909225	-2.97149	BRWD1	Homo sapiens bromodomain and WD repeat domain containing 1 (BRWD1), transcript variant 2, mRNA [NM_033656]	40562878	chr21	40562819	-	FALSE	hs|21q22.2	ENST00000342449	54014	NM_033656	bromodomain and WD repeat domain containing 1	chr21:40562878-40562819	GO:0003674|GO:0005737|GO:0006357|GO:0008360|GO:0007010|GO:0005730|GO:0005634|GO:0006351	NM_033656	THC2496463	Hs.654740
A_33_P3260634	-3.06381	-5.87211	PLCB4	Homo sapiens phospholipase C, beta 4 (PLCB4), transcript variant 3, mRNA [NM_001172646]	9461415	chr20	9461356	+	FALSE	hs|20p12.2	ENST00000378473	5332	NM_001172646	phospholipase C, beta 4	chr20:9461356-9461415	GO:0043647|GO:0005509|GO:0014069|GO:0005634|GO:0044281|GO:0030425|GO:0005790|GO:0005829|GO:0016042|GO:0035556|GO:0004629|GO:0004435|GO:0004871	NM_001172646	THC2461276	Hs.472101
A_23_P139028	-4.54414	-7.12115	POU2F3	Homo sapiens POU class 2 homeobox 3 (POU2F3), transcript variant 1, mRNA [NM_014352]	120190140	chr11	120190081	+	FALSE	hs|11q23.3	ENST00000260264	25833	NM_014352	POU class 2 homeobox 3	chr11:120190081-120190140	GO:0005515|GO:0005667|GO:0006357|GO:0005634|GO:0000978|GO:0006351|GO:0043922|GO:0043565|GO:0001077|GO:0005737|GO:0008544|GO:0030216|GO:0045944|GO:0042060|GO:0046983|GO:0005654	NM_014352	THC2478300	Hs.227115
A_23_P13998	1.328	0.119235	GOLGA2P5	Homo sapiens golgin A2 pseudogene 5 (GOLGA2P5), transcript variant 1, non-coding RNA [NR_036632]	100550425	chr12	100550366	-	FALSE	hs|12q23.1	ENST00000537988	55592	NR_036632	golgin A2 pseudogene 5	chr12:100550425-100550366	GO:0005794	NR_036632	THC2493104	Hs.524660
A_33_P3424297	2.73559	1.06189	SELT	Homo sapiens selenoprotein T (SELT), mRNA [NM_016275]	150344885	chr3	150344826	+	FALSE	hs|3q25.1	ENST00000492132	51714	NM_016275	selenoprotein T	chr3:150344826-150344885	GO:0008430|GO:0001514|GO:0045454	NM_016275	THC2624318	Hs.369052
A_24_P184388	0.599955	-1.5847	LRTOMT	Homo sapiens leucine rich transmembrane and O-methyltransferase domain containing (LRTOMT), transcript variant 1, mRNA [NM_145309]	71807794	chr11	71807735	+	FALSE	hs|11q13.4	ENST00000447974	220074	NM_145309	leucine rich transmembrane and O-methyltransferase domain containing	chr11:71807735-71807794	GO:0005737|GO:0016206|GO:0007605|GO:0016021|GO:0005575|GO:0042135|GO:0042424|GO:0032259|GO:0060117	NM_145309	THC2464938	Hs.317243
A_23_P52121	2.60735	-5.17476	PDZK1	Homo sapiens PDZ domain containing 1 (PDZK1), transcript variant 1, mRNA [NM_002614]	145763776	chr1	145763717	+	FALSE	hs|1q21.1	ENST00000401008	5174	NM_002614	PDZ domain containing 1	chr1:145763717-145763776	GO:0005515|GO:0005215|GO:0005886|GO:0008283|GO:0090314|GO:0031528|GO:0031526|GO:0005124|GO:0030165|GO:0032403|GO:0044070|GO:0005737|GO:0016324|GO:0006810|GO:0045121|GO:0034767|GO:0015879|GO:0015893|GO:0090002|GO:0070062	NM_002614	THC2624486	Hs.444751
A_23_P210690	5.24902	3.88285	TRIB3	Homo sapiens tribbles pseudokinase 3 (TRIB3), transcript variant 1, mRNA [NM_021158]	378166	chr20	378107	+	FALSE	hs|20p13	ENST00000217233	57761	NM_021158	tribbles pseudokinase 3	chr20:378107-378166	GO:0008286|GO:0005515|GO:0034976|GO:0005886|GO:0045599|GO:0005634|GO:0044281|GO:0005829|GO:0032092|GO:0007173|GO:0043405|GO:0016301|GO:0055106|GO:0051443|GO:0031625|GO:0044255|GO:0048011|GO:0032869|GO:0019901|GO:0048015|GO:0003714|GO:0045717|GO:0005524|GO:0006351|GO:0010827|GO:0070059|GO:0008543|GO:0045087|GO:0004860|GO:0006468|GO:0005654|GO:0006469|GO:0045892|GO:0038095	NM_021158	THC2466010	Hs.516826
A_24_P106953	1.40262	0.206525	PTGES2	Homo sapiens prostaglandin E synthase 2 (PTGES2), transcript variant 1, mRNA [NM_025072]	130886066	chr9	130886007	-	FALSE	hs|9q34.11	ENST00000497109	80142	NM_025072	prostaglandin E synthase 2	chr9:130886066-130886007	GO:0048471|GO:0015035|GO:0009055|GO:0005634|GO:0003677|GO:0046903|GO:0016829|GO:0005829|GO:0005739|GO:0050220|GO:0043295|GO:0000139|GO:0001516|GO:0045454|GO:0016021|GO:0045893|GO:0055114|GO:0020037	NM_025072	THC2611054	Hs.495219
A_33_P3725227	-0.412045	-6.03737	COBL	Homo sapiens cordon-bleu WH2 repeat protein (COBL), transcript variant 2, mRNA [NM_015198]	51085038	chr7	51084979	-	FALSE	hs|7p12.1	ENST00000462395	23242	NM_015198	cordon-bleu WH2 repeat protein	chr7:51085038-51084979	GO:0030424|GO:0048471|GO:0033504|GO:0005886|GO:0001757|GO:0005884|GO:0001843|GO:0048565|GO:0044294|GO:0044295|GO:0001726|GO:0030425|GO:0001889|GO:0003785|GO:1900029|GO:0000578|GO:0016020|GO:0051639|GO:0048669|GO:0043025|GO:0030041|GO:0030903|GO:0005938|GO:1900006	NM_015198	THC2609689	Hs.99141
A_33_P3221718	-5.12717	-6.2486	LOC100129373	Homo sapiens cDNA FLJ46014 fis, clone SPLEN2011252. [AK127907]	149910064	chrX	149910005	+	FALSE	hs|Xq28		100129373	AK127907	uncharacterized LOC100129373	chrX:149910005-149910064			THC2485866	Hs.689478
A_23_P100196	2.296	0.847719	USP10	Homo sapiens ubiquitin specific peptidase 10 (USP10), transcript variant 2, mRNA [NM_005153]	84812890	chr16	84812831	+	FALSE	hs|16q24.1	ENST00000219473	9100	NM_005153	ubiquitin specific peptidase 10	chr16:84812831-84812890	GO:0005515|GO:0016579|GO:0004843|GO:0030330|GO:0006914|GO:0005634|GO:0044325|GO:0004197|GO:0002039|GO:0005737|GO:0006281|GO:0061136|GO:0010506|GO:0043161|GO:0005769	NM_005153	THC2470177	Hs.136778
A_23_P108948	1.87959	-1.2335	MREG	Homo sapiens melanoregulin (MREG), mRNA [NM_018000]	216808159	chr2	216808100	-	FALSE	hs|2q35	ENST00000620139	55686	NM_018000	melanoregulin	chr2:216808159-216808100	GO:0043234|GO:0042470|GO:0016324|GO:0030318|GO:0032402	NM_018000	NP488475	Hs.620391
A_23_P105012	-0.0061245	-2.90067	HRASLS2	Homo sapiens HRAS-like suppressor 2 (HRASLS2), mRNA [NM_017878]	63320383	chr11	63320324	-	FALSE	hs|11q12.3	ENST00000255695	54979	NM_017878	HRAS-like suppressor 2	chr11:63320383-63320324	GO:0016042|GO:0005737|GO:0016746|GO:0016787|GO:0016021	NM_017878	THC2481921	Hs.272805
A_23_P160214	2.6429	-5.72661	TTC39A	Homo sapiens tetratricopeptide repeat domain 39A (TTC39A), transcript variant 2, mRNA [NM_001080494]	51753563	chr1	51753504	-	FALSE	hs|1p32.3	ENST00000447632	22996	NM_001080494	tetratricopeptide repeat domain 39A	chr1:51753563-51753504	GO:0008150|GO:0003674|GO:0005575	NM_001080494	THC2601809	Hs.112949
A_24_P941376	-1.49355	-2.6045	ZNF473	Homo sapiens zinc finger protein 473 (ZNF473), transcript variant 1, mRNA [NM_015428]	50551422	chr19	50551363	+	FALSE	hs|19q13.33	ENST00000391821	25888	NM_015428	zinc finger protein 473	chr19:50551363-50551422	GO:0005515|GO:0010467|GO:0006369|GO:0006355|GO:0015030|GO:0006398|GO:0008334|GO:0006366|GO:0031124|GO:0005654|GO:0003677|GO:0046872	NM_015428	THC2601239	Hs.440553
A_32_P199551	0.616556	-7.05688	SPTSSB	Homo sapiens serine palmitoyltransferase, small subunit B (SPTSSB), mRNA [NM_001040100]	161063694	chr3	161063635	-	FALSE	hs|3q26.1	ENST00000497137	165679	NM_001040100	serine palmitoyltransferase, small subunit B	chr3:161063694-161063635	GO:0005515|GO:0004758|GO:0030148|GO:0005789|GO:0016021|GO:0017059	NM_001040100	THC2472893	Hs.369104
A_33_P3329088	5.34413	-3.33207	PRSS8	Homo sapiens protease, serine, 8 (PRSS8), mRNA [NM_002773]	31142813	chr16	31142754	-	FALSE	hs|16p11.2	ENST00000317508	5652	NM_002773	protease, serine, 8	chr16:31142813-31142754	GO:0005515|GO:0005886|GO:0004252|GO:0010765|GO:0006508|GO:0008236|GO:0005576|GO:0016021|GO:0005615|GO:0070062	NM_002773	THC2704031	Hs.75799
A_23_P53276	4.7028	3.63583	TIMELESS	Homo sapiens timeless circadian clock (TIMELESS), mRNA [NM_003920]	56811004	chr12	56810945	-	FALSE	hs|12q13.3	ENST00000557589	8914	NM_003920	timeless circadian clock	chr12:56811004-56810945	GO:0005515|GO:0000790|GO:0046982|GO:0030324|GO:0005730|GO:0005634|GO:0000122|GO:0042803|GO:0006351|GO:0006974|GO:0007067|GO:0009582|GO:0042127|GO:0009628|GO:0015630|GO:0042752|GO:0007623|GO:0048754|GO:0045892|GO:0002009|GO:0051301	NM_003920	THC2788675	Hs.118631
A_23_P47517	3.94258	2.60904	VPS37C	Homo sapiens vacuolar protein sorting 37 homolog C (S. cerevisiae) (VPS37C), mRNA [NM_017966]	60897849	chr11	60897790	-	FALSE	hs|11q12.2	ENST00000301765	55048	NM_017966	vacuolar protein sorting 37 homolog C (S. cerevisiae)	chr11:60897849-60897790	GO:0005515|GO:0000813|GO:0019082|GO:0019058|GO:0019068|GO:0015031|GO:0016197|GO:0031902|GO:0016032|GO:0061024|GO:0010008|GO:0048306|GO:0070062	NM_017966	THC2464969	Hs.523715
A_23_P169154	0.884905	-3.05913	ERMP1	Homo sapiens endoplasmic reticulum metallopeptidase 1 (ERMP1), mRNA [NM_024896]	5785753	chr9	5785694	-	FALSE	hs|9p24.1	ENST00000339450	79956	NM_024896	endoplasmic reticulum metallopeptidase 1	chr9:5785753-5785694	GO:0016020|GO:0006508|GO:0005789|GO:0016021|GO:0046872|GO:0008237	NM_024896	THC2463617	Hs.591078
A_23_P36187	-0.68597	-6.18016	SYT8	Homo sapiens synaptotagmin VIII (SYT8), transcript variant 2, mRNA [NM_138567]	1858261	chr11	1858202	+	FALSE	hs|11p15.5	ENST00000490707	90019	NM_138567	synaptotagmin VIII	chr11:1858202-1858261	GO:0005215|GO:0005886|GO:0001669|GO:0016021|GO:0007340|GO:0048306|GO:0008021	NM_138567	NP167084	Hs.161031
A_33_P3394297	-2.32247	-6.05121	THNSL2	Homo sapiens threonine synthase-like 2 (S. cerevisiae) (THNSL2), transcript variant 2, mRNA [NM_001244676]	88485180	chr2	88485121	+	FALSE	hs|2p11.2	ENST00000343544	55258	NM_001244676	threonine synthase-like 2 (S. cerevisiae)	chr2:88485121-88485180	GO:0046360|GO:0005575|GO:0005125|GO:0005615|GO:0009088|GO:0003674|GO:0008150|GO:0005737|GO:0009071|GO:0016311|GO:0030170|GO:0070905|GO:0004795	NM_001244676	THC2608357	Hs.740434
A_32_P831181	1.78577	-0.110142	BRI3BP	Homo sapiens BRI3 binding protein (BRI3BP), mRNA [NM_080626]	125497181	chr12	125497122	+	FALSE	hs|12q24.31	ENST00000341446	140707	NM_080626	BRI3 binding protein	chr12:125497122-125497181	GO:0005739|GO:0005741|GO:0016021	NM_080626	THC2623648	Hs.596464
A_33_P3240747	-2.38672	-7.35023	LOC100130899	Homo sapiens uncharacterized LOC100130899 (LOC100130899), long non-coding RNA [NR_039988]	40432533	chr22	40432474	+	FALSE	hs|22q13.1	ENST00000333407	100130899	NR_039988	uncharacterized LOC100130899	chr22:40432474-40432533		NR_039988	THC2476036	Hs.26192
A_23_P119923	3.50473	1.3438	CNNM4	Homo sapiens cyclin and CBS domain divalent metal cation transport mediator 4 (CNNM4), mRNA [NM_020184]	97477540	chr2	97477481	+	FALSE	hs|2q11.2	ENST00000377075	26504	NM_020184	cyclin and CBS domain divalent metal cation transport mediator 4	chr2:97477481-97477540	GO:0005886|GO:0016021|GO:0031214|GO:0007601|GO:0050896|GO:0006811	NM_020184	THC2463068	Hs.175043
A_23_P157333	-1.8144	-7.30688	EPHA1	Homo sapiens EPH receptor A1 (EPHA1), mRNA [NM_005232]	143091310	chr7	143090922	-	FALSE	hs|7q34	ENST00000488068	2041	NM_005232	EPH receptor A1	chr7:143091310-143090922	GO:0030336|GO:0008284|GO:0030335|GO:0048013|GO:0005886|GO:0019901|GO:0018108|GO:0032862|GO:0001525|GO:0005524|GO:0045766|GO:0005005|GO:0046777|GO:0032314|GO:0004672|GO:0005887|GO:0007411|GO:0051496|GO:0034446|GO:0006469|GO:0035019|GO:0001954|GO:0007166	NM_005232	THC2471088	Hs.89839
A_23_P104471	-1.70918	-5.48793	DUSP13	Homo sapiens dual specificity phosphatase 13 (DUSP13), transcript variant 1, mRNA [NM_001007271]	76854275	chr10	76854216	-	FALSE	hs|10q22.2	ENST00000607131	51207	NM_001007271	dual specificity phosphatase 13	chr10:76854275-76854216	GO:0005737|GO:0007126|GO:0006470|GO:0008138|GO:0007283|GO:0035335|GO:0004725	NM_001007271	THC2475084	Hs.178170
A_33_P3421913	1.99682	-4.84301	CADM1	Homo sapiens cell adhesion molecule 1 (CADM1), transcript variant 3, mRNA [NM_001301043]	115044486	chr11	115044427	-	FALSE	hs|11q23.3	ENST00000621709	23705	NM_001301043	cell adhesion molecule 1	chr11:115044486-115044427	GO:0005515|GO:0030424|GO:0008037|GO:0005886|GO:0050715|GO:0007283|GO:0042803|GO:0030154|GO:0030425|GO:0016323|GO:0051606|GO:0016338|GO:0005911|GO:0042271|GO:0050839|GO:0007156|GO:0007157|GO:0070062|GO:0034329|GO:0005102|GO:0006915|GO:0030165|GO:0007416|GO:0045216|GO:0009826|GO:0008021|GO:0001889|GO:0060348|GO:0007420|GO:0001913|GO:0045954|GO:0050798|GO:0016021|GO:0034332	NM_001301043	THC2551197	Hs.370510
A_24_P2948	2.39723	1.16353	RUSC1	Homo sapiens RUN and SH3 domain containing 1 (RUSC1), transcript variant 4, mRNA [NM_014328]	155297991	chr1	155296915	+	FALSE	hs|1q22	ENST00000462780	23623	NM_014328	RUN and SH3 domain containing 1	chr1:155296915-155297991	GO:0000209|GO:0005515|GO:0030054|GO:0005794|GO:0005874|GO:0014069|GO:0003779|GO:0005634|GO:0009967|GO:0031410|GO:0005737|GO:0045211|GO:0005070|GO:0015630|GO:0016023|GO:0005769	NM_014328	NP1182749	Hs.226499
A_23_P118493	1.84728	-0.0364726	TOM1L1	Homo sapiens target of myb1 (chicken)-like 1 (TOM1L1), mRNA [NM_005486]	53038902	chr17	53038843	+	FALSE	hs|17q22	ENST00000575882	10040	NM_005486	target of myb1 (chicken)-like 1	chr17:53038843-53038902	GO:0005515|GO:0043130|GO:0017124|GO:0005795|GO:0019901|GO:0030295|GO:0005764|GO:0006886|GO:0005829|GO:0032147|GO:0045839|GO:0007165|GO:0005737|GO:0030276|GO:0043162|GO:2000278|GO:0010008|GO:0070062|GO:0031954|GO:0005768	NM_005486	THC2678329	Hs.153504
A_23_P154526	-0.108835	-2.18543	GRB14	Homo sapiens growth factor receptor-bound protein 14 (GRB14), transcript variant 1, mRNA [NM_004490]	165349598	chr2	165349539	-	FALSE	hs|2q24.3	ENST00000497306	2888	NM_004490	growth factor receptor-bound protein 14	chr2:165349598-165349539	GO:0007165|GO:0005737|GO:0005886|GO:0000139|GO:0007596|GO:0005070|GO:0009967|GO:0050900|GO:0010008|GO:0043231|GO:0005829	NM_004490	THC2473165	Hs.411881
A_23_P121447	-3.02956	-4.76427	ACTRT3	Homo sapiens actin-related protein T3 (ACTRT3), mRNA [NM_032487]	169485353	chr3	169485294	-	FALSE	hs|3q26.2	ENST00000330368	84517	NM_032487	actin-related protein T3	chr3:169485353-169485294	GO:0005737|GO:0005856|GO:0001673	NM_032487	THC2473533	Hs.135411
A_24_P316489	0.456952	-1.05957	NDUFA10	Homo sapiens NADH dehydrogenase (ubiquinone) 1 alpha subcomplex, 10, 42kDa (NDUFA10), mRNA [NM_004544]	240961604	chr2	240960786	-	FALSE	hs|2q37.3	ENST00000497536	4705	NM_004544	NADH dehydrogenase (ubiquinone) 1 alpha subcomplex, 10, 42kDa	chr2:240961604-240960786	GO:0022904|GO:0005747|GO:0042493|GO:0005759|GO:0006120|GO:0005743|GO:0044281|GO:0019206|GO:0008137|GO:0005524|GO:0044237|GO:0009165	NM_004544	NP420761	Hs.277677
A_23_P152353	0.0878756	-0.963244	EARS2	Homo sapiens glutamyl-tRNA synthetase 2, mitochondrial (EARS2), transcript variant 1, mRNA [NM_001083614]	23533750	chr16	23533691	-	FALSE	hs|16p12.2	ENST00000563459	124454	NM_001083614	glutamyl-tRNA synthetase 2, mitochondrial	chr16:23533750-23533691	GO:0005739|GO:0010467|GO:0050561|GO:0070127|GO:0006424|GO:0000049|GO:0004818|GO:0005759|GO:0005524|GO:0006418	NM_001083614	THC2491423	Hs.620541
A_23_P160546	3.3191	0.39913	FAM63A	Homo sapiens family with sequence similarity 63, member A (FAM63A), transcript variant 2, mRNA [NM_001040217]	150969378	chr1	150969319	-	FALSE	hs|1q21.3	ENST00000361936	55793	NM_001040217	family with sequence similarity 63, member A	chr1:150969378-150969319	GO:0008150|GO:0005654|GO:0005634|GO:0070062	NM_001040217	THC2485073	Hs.743952
A_23_P121499	2.88822	1.04114	WFS1	Homo sapiens Wolfram syndrome 1 (wolframin) (WFS1), transcript variant 1, mRNA [NM_006005]	6304494	chr4	6304435	+	FALSE	hs|4p16.1	ENST00000503569	7466	NM_006005	Wolfram syndrome 1 (wolframin)	chr4:6304435-6304494	GO:0005516|GO:0005215|GO:0034976|GO:0006983|GO:0051928|GO:0005783|GO:0007605|GO:0030176|GO:0030425|GO:0043433|GO:2000675|GO:0055074|GO:0022417|GO:0030968|GO:0043069|GO:0043524|GO:0042048|GO:0031398|GO:0051117|GO:0033613|GO:0031625|GO:0045927|GO:0051247|GO:0001822|GO:0032469|GO:0050821|GO:0042593|GO:0030433|GO:0045862|GO:0003091|GO:0070845|GO:0005789|GO:0050877|GO:0006987|GO:0044267|GO:0007601|GO:…	NM_006005	THC2603148	Hs.518602
A_23_P114670	2.69668	-0.595342	ARHGEF16	Homo sapiens Rho guanine nucleotide exchange factor (GEF) 16 (ARHGEF16), mRNA [NM_014448]	3397538	chr1	3397479	+	FALSE	hs|1p36.32	ENST00000378378	27237	NM_014448	Rho guanine nucleotide exchange factor (GEF) 16	chr1:3397479-3397538	GO:0005515|GO:0030971|GO:0051056|GO:0048011|GO:0043065|GO:0007264|GO:0030165|GO:0032863|GO:0097190|GO:0032864|GO:0005829|GO:0060326|GO:0017048|GO:0005089|GO:0090004	NM_014448	THC2470604	Hs.87435
A_23_P24311	0.00241733	-5.36331	ALDH3B2	Homo sapiens aldehyde dehydrogenase 3 family, member B2 (ALDH3B2), transcript variant 1, mRNA [NM_000695]	67430569	chr11	67430510	-	FALSE	hs|11q13.2	ENST00000349015	222	NM_000695	aldehyde dehydrogenase 3 family, member B2	chr11:67430569-67430510	GO:0006629|GO:0006066|GO:0006068|GO:0004029|GO:0004028|GO:0055114|GO:0004030	NM_000695	THC2576005	Hs.87539
A_33_P3257030	3.47379	1.64741	P3H4	Homo sapiens prolyl 3-hydroxylase family member 4 (non-enzymatic) (P3H4), mRNA [NM_006455]	39958266	chr17	39958207	-	FALSE	hs|17q21.2	ENST00000393928	10609	NM_006455	prolyl 3-hydroxylase family member 4 (non-enzymatic)	chr17:39958266-39958207	GO:0000794|GO:0000795|GO:0005730|GO:0007130	NM_006455	THC2467707	Hs.446459
A_23_P110879	0.0484219	-1.0048	TRAF3IP2	Homo sapiens TRAF3 interacting protein 2 (TRAF3IP2), transcript variant 2, mRNA [NM_147686]	111894122	chr6	111888861	-	FALSE	hs|6q21	ENST00000532708	10758	NM_147686	TRAF3 interacting protein 2	chr6:111894122-111888861	GO:0035556|GO:0005515|GO:0001783|GO:0006959|GO:0005575|GO:0043123|GO:0048305	NM_147686	THC2612318	Hs.561514
A_19_P00323827	-2.32089	-5.48602			165509344	chr2	165509285	-	FALSE	hs|2q24.3					chr2:165509344-165509285
A_24_P389959	4.6602	3.13397	COPZ1	Homo sapiens coatomer protein complex, subunit zeta 1 (COPZ1), transcript variant 1, mRNA [NM_016057]	54744629	chr12	54744570	+	FALSE	hs|12q13.13	ENST00000550171	22818	NM_016057	coatomer protein complex, subunit zeta 1	chr12:54744570-54744629	GO:0030126|GO:0006890|GO:0061024|GO:0006891|GO:0006886|GO:0048205|GO:0005829	NM_016057	THC2485525	Hs.505652
A_23_P31073	3.10711	-1.96252	MYB	Homo sapiens v-myb avian myeloblastosis viral oncogene homolog (MYB), transcript variant 2, mRNA [NM_005375]	135540282	chr6	135540223	+	FALSE	hs|6q23.3	ENST00000341911	4602	NM_005375	v-myb avian myeloblastosis viral oncogene homolog	chr6:135540223-135540282	GO:0005515|GO:0048538|GO:0016363|GO:0005829|GO:0048872|GO:0000082|GO:0071987|GO:0045944|GO:0030183|GO:0071354|GO:0006816|GO:0006338|GO:0006355|GO:0000122|GO:0048566|GO:0000978|GO:0001701|GO:0006351|GO:0051574|GO:0001077|GO:0051571|GO:0007596|GO:0003682|GO:0045624|GO:0045893|GO:0045892	NM_005375	NP1074629	Hs.606320
A_33_P3350744	-5.16685	-6.88792			43345294	chr20	43345235	-	FALSE	hs|20q13.12					chr20:043345294-043345235
A_23_P312851	-0.623557	-2.41427	PMEL	Homo sapiens premelanosome protein (PMEL), transcript variant 3, mRNA [NM_006928]	56349072	chr12	56348089	-	FALSE	hs|12q13.2	ENST00000549564	6490	NM_006928	premelanosome protein	chr12:56349072-56348089	GO:0005515|GO:0042470|GO:0005794|GO:0042438|GO:0005886|GO:0032438|GO:0032585|GO:0005789|GO:0005576|GO:0016021	NM_006928	THC2469768	Hs.95972
A_23_P105368	-2.38659	-3.45737		Homo sapiens cDNA FLJ10195 fis, clone HEMBA1004771. [AK001057]	129298442	chr12	129298383	-	FALSE	hs|12q24.32			AK001057		chr12:129298442-129298383			THC2482243	Hs.661642
A_23_P88691	1.34993	-1.75126	CHRNA5	Homo sapiens cholinergic receptor, nicotinic, alpha 5 (neuronal) (CHRNA5), mRNA [NM_000745]	78885515	chr15	78885456	+	FALSE	hs|15q25.1	ENST00000299565	1138	NM_000745	cholinergic receptor, nicotinic, alpha 5 (neuronal)	chr15:78885456-78885515	GO:0030054|GO:0005886|GO:0007268|GO:0005892|GO:0035095|GO:0007165|GO:0034220|GO:0015464|GO:0045211|GO:0006810|GO:0004889|GO:0006812|GO:0015276	NM_000745	THC2506215	Hs.1614
A_23_P204158	0.615974	-1.04935	RNFT2	Homo sapiens ring finger protein, transmembrane 2 (RNFT2), transcript variant 2, mRNA [NM_032814]	117290574	chr12	117290515	+	FALSE	hs|12q24.22	ENST00000622220	84900	NM_032814	ring finger protein, transmembrane 2	chr12:117290515-117290574	GO:0008270|GO:0016021	NM_032814	NP1194010	Hs.437195
A_33_P3226192	-4.30375	-6.5865	NR2E3	Homo sapiens nuclear receptor subfamily 2, group E, member 3 (NR2E3), transcript variant 1, mRNA [NM_016346]	72106961	chr15	72106902	+	FALSE	hs|15q23	ENST00000621098	10002	NM_016346	nuclear receptor subfamily 2, group E, member 3	chr15:72106902-72106961	GO:0005515|GO:0010467|GO:0005667|GO:0008285|GO:0006367|GO:0060041|GO:0006366|GO:0003707|GO:0005634|GO:0000122|GO:0045872|GO:0043565|GO:0007165|GO:0045944|GO:0043401|GO:0005654|GO:0008270|GO:0004879|GO:0007602|GO:0042462|GO:0030522|GO:0007601	NM_016346	THC2486235	Hs.187354
A_19_P00324238	2.23111	1.02472			129611501	chr3	129611442	-	FALSE	hs|3q22.1					chr3:129611501-129611442
A_23_P124642	-2.51376	-6.57637	RASGRP1	Homo sapiens RAS guanyl releasing protein 1 (calcium and DAG-regulated) (RASGRP1), transcript variant 1, mRNA [NM_005739]	38780497	chr15	38780438	-	FALSE	hs|15q14	ENST00000539159	10125	NM_005739	RAS guanyl releasing protein 1 (calcium and DAG-regulated)	chr15:38780497-38780438	GO:0002437|GO:0043303|GO:0005886|GO:0005509|GO:0030168|GO:0032252|GO:0007265|GO:0032862|GO:0001816|GO:0014066|GO:0042629|GO:0030154|GO:0005829|GO:0008289|GO:0005085|GO:0007165|GO:0016020|GO:0000139|GO:0047496|GO:0007596|GO:0045087|GO:0005789|GO:0038095	NM_005739	NP1473840	Hs.591127
A_23_P418274	-3.00282	-6.5202	WBSCR28	Homo sapiens Williams-Beuren syndrome chromosome region 28 (WBSCR28), mRNA [NM_182504]	73279950	chr7	73279736	+	FALSE	hs|7q11.23	ENST00000426490	135886	NM_182504	Williams-Beuren syndrome chromosome region 28	chr7:73279736-73279950	GO:0016021	NM_182504	THC2488320	Hs.647026
A_33_P3238941	-2.70185	-3.98393	ANKRD18A	Homo sapiens ankyrin repeat domain 18A (ANKRD18A), mRNA [NM_147195]	38575669	chr9	38575610	-	FALSE	hs|9p13.1	ENST00000607974	253650	NM_147195	ankyrin repeat domain 18A	chr9:38575669-38575610		NM_147195	NP1074456	Hs.644630
A_23_P415401	1.12242	-0.337682	KLF9	Homo sapiens Kruppel-like factor 9 (KLF9), mRNA [NM_001206]	72999896	chr9	72999837	-	FALSE	hs|9q21.12	ENST00000377126	687	NM_001206	Kruppel-like factor 9	chr9:72999896-72999837	GO:0010839|GO:0050847|GO:0097067|GO:0003700|GO:0005886|GO:0006357|GO:0007566|GO:0005634|GO:0003677|GO:0006351|GO:0046872|GO:0071387|GO:0005737|GO:0007623|GO:0005654	NM_001206	THC2609745	Hs.150557
A_23_P106773	2.69719	-0.0280364	SULT1A2	Homo sapiens sulfotransferase family, cytosolic, 1A, phenol-preferring, member 2 (SULT1A2), transcript variant 2, mRNA [NM_177528]	28603326	chr16	28603267	-	FALSE	hs|16p11.2	ENST00000395630	6799	NM_177528	sulfotransferase family, cytosolic, 1A, phenol-preferring, member 2	chr16:28603326-28603267	GO:0047894|GO:0006805|GO:0050427|GO:0006584|GO:0004062|GO:0008146|GO:0051923|GO:0044281|GO:0018958|GO:0009309|GO:0008202|GO:0005829	NM_177528	THC2495029	Hs.546304
A_23_P259207	0.975679	-4.33565	THNSL2	Homo sapiens threonine synthase-like 2 (S. cerevisiae) (THNSL2), transcript variant 1, mRNA [NM_018271]	88485600	chr2	88485541	+	FALSE	hs|2p11.2	ENST00000496844	55258	NM_018271	threonine synthase-like 2 (S. cerevisiae)	chr2:88485541-88485600	GO:0046360|GO:0005575|GO:0005125|GO:0005615|GO:0009088|GO:0003674|GO:0008150|GO:0005737|GO:0009071|GO:0016311|GO:0030170|GO:0070905|GO:0004795	NM_018271	THC2608357	Hs.740434
A_33_P3350634	3.11707	2.01814	KIF22	Homo sapiens kinesin family member 22 (KIF22), transcript variant 3, mRNA [NM_001256270]	29815385	chr16	29815326	+	FALSE	hs|16p11.2	ENST00000160827	3835	NM_001256270	kinesin family member 22	chr16:29815326-29815385	GO:0008017|GO:0005871|GO:0005874|GO:0005819|GO:0005634|GO:0003777|GO:0003677|GO:0005524|GO:0005829|GO:0019886|GO:0007067|GO:0005737|GO:0006281|GO:0007596|GO:0007062|GO:0000776|GO:0005654|GO:0007080|GO:0016887|GO:0000785|GO:0005925|GO:0007018	NM_001256270	THC2469469	Hs.612151
A_23_P163647	5.94786	4.83877	ECI1	Homo sapiens enoyl-CoA delta isomerase 1 (ECI1), transcript variant 1, mRNA [NM_001919]	2289997	chr16	2289938	-	FALSE	hs|16p13.3	ENST00000562238	1632	NM_001919	enoyl-CoA delta isomerase 1	chr16:2289997-2289938	GO:0005739|GO:0016860|GO:0006635|GO:0004165|GO:0005759|GO:0005743|GO:0044281|GO:0044255|GO:0070062	NM_001919	THC2464894	Hs.403436
A_33_P3285391	-1.65779	-3.55799		Homo sapiens cDNA: FLJ21394 fis, clone COL03536. [AK025047]	113308732	chr3	113308673	+	FALSE	hs|3q13.2			AK025047		chr3:113308673-113308732			THC2489265
A_23_P351837	0.798746	-1.85602	KLHL35	Homo sapiens kelch-like family member 35 (KLHL35), mRNA [NM_001039548]	75134816	chr11	75134757	-	FALSE	hs|11q13.4	ENST00000460787	283212	NM_001039548	kelch-like family member 35	chr11:75134816-75134757		NM_001039548	THC2602242	Hs.292451
A_23_P380371	-2.39307	-4.14757	IPMK	Homo sapiens inositol polyphosphate multikinase (IPMK), mRNA [NM_152230]	59956241	chr10	59956182	-	FALSE	hs|10q21.1	ENST00000373935	253430	NM_152230	inositol polyphosphate multikinase	chr10:59956241-59956182	GO:0016310|GO:0000824|GO:0008440|GO:0043647|GO:0032958|GO:0005730|GO:0005654|GO:0005634|GO:0044281|GO:0005524|GO:0000823|GO:0001841	NM_152230	THC2475463	Hs.30280
A_23_P257131	1.22859	-0.310756	PEX13	Homo sapiens peroxisomal biogenesis factor 13 (PEX13), mRNA [NM_002618]	61275908	chr2	61275849	+	FALSE	hs|2p16.1	ENST00000295030	5194	NM_002618	peroxisomal biogenesis factor 13	chr2:61275849-61275908	GO:0005515|GO:0016560|GO:0043231|GO:0001967|GO:0021795|GO:0001561|GO:0016020|GO:0007626|GO:0001764|GO:0005779|GO:0060152|GO:0005778|GO:0005777	NM_002618	THC2470517	Hs.161377
A_32_P925529	-3.78323	-6.34301		Q9BTU1_HUMAN (Q9BTU1) C1GALT1 protein (Fragment), partial (67%) [THC2771198]	69679184	chr12	69679125	+	FALSE	hs|12q15	ENST00000548895				chr12:69679125-69679184			THC2771198
A_23_P34700	-3.99651	-5.9227	TNNT2	Homo sapiens troponin T type 2 (cardiac) (TNNT2), transcript variant 1, mRNA [NM_000364]	201332504	chr1	201332445	-	FALSE	hs|1q32.1	ENST00000509001	7139	NM_000364	troponin T type 2 (cardiac)	chr1:201332504-201332445	GO:0005861|GO:0030049|GO:0055010|GO:0008016|GO:0045214|GO:0032780|GO:0003779|GO:0032781|GO:0030017|GO:0005829|GO:0051592|GO:0030172|GO:0006937|GO:0031013|GO:0008152|GO:0005200|GO:0005865|GO:0005523|GO:0016887|GO:0055009	NM_000364	NP1072851	Hs.533613
A_33_P3437273	-5.26889	-6.72987	LOC84843	Homo sapiens hypothetical protein MGC15705, mRNA (cDNA clone MGC:15705 IMAGE:3352097), complete cds. [BC007304]	31726178	chr22	31726119	+	FALSE	hs|22q12.2		84843	BC007304	uncharacterized LOC84843	chr22:31726119-31726178				Hs.652898
A_23_P151565	1.97191	0.692754	RALGAPA1	Homo sapiens Ral GTPase activating protein, alpha subunit 1 (catalytic) (RALGAPA1), transcript variant 1, mRNA [NM_014990]	36007738	chr14	36007679	-	FALSE	hs|14q13.2	ENST00000554259	253959	NM_014990	Ral GTPase activating protein, alpha subunit 1 (catalytic)	chr14:36007738-36007679	GO:0032859|GO:0006355|GO:0005737|GO:0017123|GO:0046982|GO:0005634	NM_014990	NP593186	Hs.113150
A_23_P113005	0.92761	-1.67708	EFNA1	Homo sapiens ephrin-A1 (EFNA1), transcript variant 1, mRNA [NM_004428]	155106826	chr1	155106767	+	FALSE	hs|1q22	ENST00000469878	1942	NM_004428	ephrin-A1	chr1:155106767-155106826	GO:0005515|GO:0033628|GO:0005886|GO:0003180|GO:0050730|GO:0003183|GO:0007267|GO:0050731|GO:0010719|GO:0014028|GO:0000187|GO:0007411|GO:0034446|GO:0061002|GO:0046658|GO:0070062|GO:0003199|GO:0048013|GO:0005102|GO:0045765|GO:0005576|GO:0001525|GO:0000122|GO:0043535|GO:0016477|GO:0046875|GO:0005887|GO:0050770	NM_004428	THC2506968	Hs.516664
A_23_P49499	0.961021	-0.941388	ST6GALNAC2	Homo sapiens ST6 (alpha-N-acetyl-neuraminyl-2,3-beta-galactosyl-1,3)-N-acetylgalactosaminide alpha-2,6-sialyltransferase 2 (ST6GALNAC2), mRNA [NM_006456]	74561819	chr17	74561760	-	FALSE	hs|17q25.1	ENST00000225276	10610	NM_006456	ST6 (alpha-N-acetyl-neuraminyl-2,3-beta-galactosyl-1,3)-N-acetylgalactosaminide alpha-2,6-sialyltransferase 2	chr17:74561819-74561760	GO:0030173|GO:0008373|GO:0006493|GO:0000139|GO:0016266|GO:0006488|GO:0044267|GO:0043687|GO:0018279	NM_006456	THC2464891	Hs.592105
A_33_P3248325	0.265202	-3.53547	EPB41L5	Homo sapiens erythrocyte membrane protein band 4.1 like 5 (EPB41L5), transcript variant 3, mRNA [NM_001184938]	120861816	chr2	120861757	+	FALSE	hs|2q14.2	ENST00000331393	57669	NM_001184938	erythrocyte membrane protein band 4.1 like 5	chr2:120861757-120861816	GO:0008092|GO:0032091|GO:0005886|GO:0010718|GO:0071560|GO:0001839|GO:0031032|GO:0005634|GO:0070986|GO:0001837|GO:0051894|GO:0032092|GO:0006931|GO:0005737|GO:0032525|GO:0007509|GO:0070201|GO:0005856|GO:0048319|GO:0003383|GO:0048339|GO:0022408|GO:0019904|GO:0032587|GO:0007398|GO:0001701|GO:0009826|GO:0010608|GO:0007492|GO:0048617|GO:0010634|GO:0005925|GO:0019898	NM_001184938	THC2474082	Hs.369232
A_23_P155939	-0.065057	-1.07221	ZNF595	Homo sapiens zinc finger protein 595 (ZNF595), transcript variant 1, mRNA [NM_182524]	86901	chr4	86842	+	FALSE	hs|4p16.3	ENST00000610261	152687	NM_182524	zinc finger protein 595	chr4:86842-86901	GO:0006355|GO:0005634|GO:0003677|GO:0046872|GO:0006351	NM_182524	THC2473587	Hs.709469
A_24_P256063	7.07832	3.95307		keratin 18 pseudogene 65 [Source:HGNC Symbol;Acc:HGNC:48892] [ENST00000439811]	112683207	chr6	112683148	-	FALSE	hs|6q21	ENST00000439811				chr6:112683207-112683148
A_23_P349566	-2.39918	-7.20679	CCDC85A	Homo sapiens coiled-coil domain containing 85A (CCDC85A), mRNA [NM_001080433]	56612864	chr2	56612805	+	FALSE	hs|2p16.1	ENST00000407595	114800	NM_001080433	coiled-coil domain containing 85A	chr2:56612805-56612864		NM_001080433	THC2605223	Hs.117136
A_33_P3264116	-2.11136	-3.46805	NHLRC1	Homo sapiens NHL repeat containing E3 ubiquitin protein ligase 1 (NHLRC1), mRNA [NM_198586]	18121709	chr6	18121650	-	FALSE	hs|6p22.3	ENST00000340650	378884	NM_198586	NHL repeat containing E3 ubiquitin protein ligase 1	chr6:18121709-18121650	GO:0000209|GO:0005515|GO:0048471|GO:0004842|GO:0005783|GO:0005975|GO:0005978|GO:0016874|GO:0006914|GO:0005634|GO:0044281|GO:0005829|GO:0031398|GO:0009405|GO:0006006|GO:0043161|GO:0008270	NM_198586	THC2478944	Hs.348351
A_23_P117582	2.79219	1.50031	JDP2	Homo sapiens Jun dimerization protein 2 (JDP2), transcript variant 1, mRNA [NM_130469]	75937141	chr14	75937082	+	FALSE	hs|14q24.3	ENST00000267569	122953	NM_130469	Jun dimerization protein 2	chr14:75937082-75937141	GO:0043565|GO:0005515|GO:0003700|GO:0003690|GO:0046982|GO:0031065|GO:0045599|GO:0003682|GO:0005654|GO:0005634|GO:0000122|GO:0006351	NM_130469	THC2522295	Hs.196482
A_23_P393051	3.01119	-6.31953	KDF1	Homo sapiens keratinocyte differentiation factor 1 (KDF1), mRNA [NM_152365]	27276181	chr1	27276122	-	FALSE	hs|1p36.11	ENST00000616918	126695	NM_152365	keratinocyte differentiation factor 1	chr1:27276181-27276122	GO:0010839|GO:0060887|GO:0030054|GO:0010482|GO:0061436|GO:2000647|GO:0003334|GO:0005737|GO:0045606|GO:0048589|GO:0016331|GO:0005938|GO:0031252	NM_152365	NP1276603	Hs.188881
A_33_P3404989	-0.197888	-1.76174	HIST1H3H	Homo sapiens histone cluster 1, H3h (HIST1H3H), mRNA [NM_003536]	27778314	chr6	27778255	+	FALSE	hs|6p22.1	ENST00000369163	8357	NM_003536	histone cluster 1, H3h	chr6:27778255-27778314	GO:0005515|GO:0010467|GO:0046982|GO:0006325|GO:0006335|GO:0005576|GO:0005634|GO:0000228|GO:0003677|GO:0032776|GO:0043234|GO:0060968|GO:0016020|GO:0000183|GO:0007596|GO:0045814|GO:0040029|GO:0005654|GO:0000786|GO:0070062	NM_003536	THC2513394	Hs.591778
A_33_P3550894	-1.45634	-3.83536	GATA2	Homo sapiens GATA binding protein 2 (GATA2), transcript variant 1, mRNA [NM_001145661]	128199606	chr3	128199547	-	FALSE	hs|3q21.3	ENST00000430265	2624	NM_001145661	GATA binding protein 2	chr3:128199606-128199547	GO:0006909|GO:0005515|GO:0021514|GO:0021533|GO:0003700|GO:0045599|GO:0001655|GO:0021983|GO:0070345|GO:0035065|GO:0060872|GO:0050766|GO:0045654|GO:0048873|GO:0045944|GO:0048469|GO:0021902|GO:0035019|GO:0097154|GO:0045746|GO:2000178|GO:0042472|GO:0001709|GO:0021954|GO:0001892|GO:0060216|GO:0000122|GO:0045650|GO:0045766|GO:0006351|GO:0043234|GO:0001077|GO:0045648|GO:0007596|GO:0035854|GO:0003682|GO:…	NM_001145661	NP099465	Hs.367725
A_23_P218331	5.17497	2.39277	CYB561	Homo sapiens cytochrome b561 (CYB561), transcript variant 2, mRNA [NM_001017916]	61510687	chr17	61510628	-	FALSE	hs|17q23.3	ENST00000581573	1534	NM_001017916	cytochrome b561	chr17:61510687-61510628	GO:0000293|GO:0022865|GO:0016021|GO:0022900|GO:0055085|GO:0046872	NM_001017916	THC2586842	Hs.355264
A_23_P350074	4.26138	-1.14202	SYNE4	Homo sapiens spectrin repeat containing, nuclear envelope family member 4 (SYNE4), transcript variant 1, mRNA [NM_001039876]	36494273	chr19	36494214	-	FALSE	hs|19q13.12	ENST00000465425	163183	NM_001039876	spectrin repeat containing, nuclear envelope family member 4	chr19:36494273-36494214	GO:0034993|GO:0031309|GO:0045198	NM_001039876	NP705045	Hs.436743
A_24_P419276	-2.2655	-4.37006	ZNF248	Homo sapiens zinc finger protein 248 (ZNF248), transcript variant 1, mRNA [NM_021045]	38120137	chr10	38120078	-	FALSE	hs|10p11.1	ENST00000374648	57209	NM_021045	zinc finger protein 248	chr10:38120137-38120078	GO:0006355|GO:0005634|GO:0003677|GO:0046872|GO:0006351	NM_021045	THC2482204	Hs.528423
A_23_P304682	4.18257	0.108349	EMP2	Homo sapiens epithelial membrane protein 2 (EMP2), mRNA [NM_001424]	10622683	chr16	10622624	-	FALSE	hs|16p13.13	ENST00000359543	2013	NM_001424	epithelial membrane protein 2	chr16:10622683-10622624	GO:0005515|GO:0008219|GO:2001212|GO:0070252|GO:0008284|GO:0005886|GO:0008283|GO:0005634|GO:0045022|GO:0070836|GO:0032147|GO:0005737|GO:0016324|GO:0010594|GO:0007015|GO:0007155|GO:0019900|GO:2001046|GO:0005794|GO:0019901|GO:0009986|GO:0007566|GO:0032060|GO:0045765|GO:0045177|GO:0031410|GO:0072659|GO:0043534|GO:0005178|GO:0000139|GO:0007160|GO:0016477|GO:0001913|GO:0034394|GO:0005901|GO:0003093|GO:…	NM_001424	THC2467705	Hs.531561
A_33_P3293675	-4.66389	-6.39213	SLC12A7	Homo sapiens solute carrier family 12 (potassium/chloride transporter), member 7 (SLC12A7), mRNA [NM_006598]	1087078	chr5	1087019	-	FALSE	hs|5p15.33	ENST00000611005	10723	NM_006598	solute carrier family 12 (potassium/chloride transporter), member 7	chr5:1087078-1087019	GO:0019901|GO:0015379|GO:0005886|GO:0005887|GO:0006810|GO:0055085|GO:0006813|GO:0006884|GO:0006811	NM_006598	NP923564	Hs.172613
A_23_P1775	1.87626	0.542064	DPAGT1	Homo sapiens dolichyl-phosphate (UDP-N-acetylglucosamine) N-acetylglucosaminephosphotransferase 1 (GlcNAc-1-P transferase) (DPAGT1), mRNA [NM_001382]	118967934	chr11	118967875	-	FALSE	hs|11q23.3	ENST00000442480	1798	NM_001382	dolichyl-phosphate (UDP-N-acetylglucosamine) N-acetylglucosaminephosphotransferase 1 (GlcNAc-1-P transferase)	chr11:118967934-118967875	GO:0016757|GO:0019408|GO:0030176|GO:0006047|GO:0051259|GO:0043231|GO:0016020|GO:0003975|GO:0005789|GO:0006487|GO:0016021|GO:0006488|GO:0044267|GO:0043687|GO:0000271|GO:0008963|GO:0018279	NM_001382	THC2603615	Hs.524081
A_23_P206501	-0.89125	-2.44285	CLEC18B	Homo sapiens C-type lectin domain family 18, member B (CLEC18B), mRNA [NM_001011880]	74442597	chr16	74442538	-	FALSE	hs|16q23.1	ENST00000620745	497190	NM_001011880	C-type lectin domain family 18, member B	chr16:74442597-74442538	GO:0030246|GO:0005576	NM_001011880	THC2535871	Hs.556045
A_23_P167509	-1.24217	-5.14657	CYFIP2	Homo sapiens cytoplasmic FMR1 interacting protein 2 (CYFIP2), transcript variant 3, mRNA [NM_014376]	156822194	chr5	156822135	+	FALSE	hs|5q33.3	ENST00000541131	26999	NM_014376	cytoplasmic FMR1 interacting protein 2	chr5:156822135-156822194	GO:0005515|GO:0043005|GO:0048010|GO:0048471|GO:0030054|GO:0006915|GO:0045202|GO:0097202|GO:0045862|GO:0005829|GO:0005737|GO:0016337|GO:0016020|GO:0045087|GO:0038096|GO:0070062	NM_014376	THC2471257	Hs.519702
A_33_P3285565	6.70223	-0.533736	CLDN3	Homo sapiens claudin 3 (CLDN3), mRNA [NM_001306]	73183386	chr7	73183327	-	FALSE	hs|7q11.23	ENST00000395145	1365	NM_001306	claudin 3	chr7:73183386-73183327	GO:0003382|GO:0007165|GO:0001666|GO:0016338|GO:0005887|GO:0005198|GO:0016021|GO:0005923|GO:0016328|GO:0070062|GO:0042802|GO:0004888	NM_001306	THC2467812	Hs.647023
A_23_P140738	2.21942	0.312547	PIEZO1	Homo sapiens piezo-type mechanosensitive ion channel component 1 (PIEZO1), mRNA [NM_001142864]	88782231	chr16	88782172	-	FALSE	hs|16q24.3	ENST00000327397	9780	NM_001142864	piezo-type mechanosensitive ion channel component 1	chr16:88782231-88782172	GO:0008381|GO:0005261|GO:0050982|GO:0005886|GO:0005783|GO:0033116|GO:0042391|GO:0005789|GO:0016021|GO:0033634|GO:0033625|GO:0006812	NM_001142864	THC2763782	Hs.377001
A_33_P3367196	-5.00889	-7.14745	CNTNAP2	Homo sapiens contactin associated protein-like 2 (CNTNAP2), mRNA [NM_014141]	148117996	chr7	148117937	+	FALSE	hs|7q36.1	ENST00000613345	26047	NM_014141	contactin associated protein-like 2	chr7:148117937-148117996	GO:0030424|GO:0008038|GO:0021987|GO:0019226|GO:0030425|GO:0031175|GO:0021794|GO:0008076|GO:0043025|GO:0043204|GO:0030534|GO:0007612|GO:0030673|GO:0007155|GO:0071109|GO:0005794|GO:0009986|GO:0044224|GO:0071625|GO:0021756|GO:0016020|GO:0045163|GO:0007420|GO:0021761|GO:0035176|GO:0071205|GO:0016021|GO:0034613|GO:0019899|GO:0005769	NM_014141	THC2604907	Hs.655684
A_33_P3407400	-0.887643	-3.00891	SPEF2	Homo sapiens sperm flagellar 2 (SPEF2), transcript variant 2, mRNA [NM_144722]	35670344	chr5	35670285	+	FALSE	hs|5p13.2	ENST00000282469	79925	NM_144722	sperm flagellar 2	chr5:35670285-35670344	GO:0009566|GO:0060541|GO:0035082|GO:0005794|GO:0002177|GO:0097225|GO:0046983|GO:0010259|GO:0007283|GO:0002520|GO:0048702|GO:0048854	NM_144722	THC2477884	Hs.298863
A_23_P10305	-0.364744	-1.90601	CTPS2	Homo sapiens CTP synthase 2 (CTPS2), transcript variant 2, mRNA [NM_175859]	16688736	chrX	16685822	-	FALSE	hs|Xp22.2	ENST00000455276	56474	NM_175859	CTP synthase 2	chrX:16688736-16685822	GO:0005739|GO:0015949|GO:0055086|GO:0044281|GO:0006220|GO:0044210|GO:0005524|GO:0003883|GO:0006541|GO:0005829	NM_175859	THC2603850	Hs.227049
A_23_P141032	5.8795	4.65899	COX4I1	Homo sapiens cytochrome c oxidase subunit IV isoform 1 (COX4I1), mRNA [NM_001861]	85838569	chr16	85834852	+	FALSE	hs|16q24.1	ENST00000565078	1327	NM_001861	cytochrome c oxidase subunit IV isoform 1	chr16:85834852-85838569	GO:0005515|GO:0007584|GO:0004129|GO:0005743|GO:0005634|GO:0006091|GO:0044281|GO:0055085|GO:0005739|GO:0022904|GO:0016020|GO:0044237|GO:0070062	NM_001861	THC2509882	Hs.433419
A_33_P3371904	-1.81715	-4.11373	ASTN2	Homo sapiens astrotactin 2 (ASTN2), transcript variant 4, mRNA [NM_198188]	119188214	chr9	119188155	-	FALSE	hs|9q33.1	ENST00000361477	23245	NM_198188	astrotactin 2	chr9:119188214-119188155	GO:0016021|GO:0060187|GO:2000009|GO:0005768	NM_198188	THC2613931	Hs.601562
A_23_P131449	-0.494533	-2.37203	C2orf81	Homo sapiens chromosome 2 open reading frame 81 (C2orf81), mRNA [NM_001145054]	74641561	chr2	74641502	-	FALSE	hs|2p13.1	ENST00000290390	388963	NM_001145054	chromosome 2 open reading frame 81	chr2:74641561-74641502		NM_001145054	THC2649713	Hs.445377
A_23_P319423	2.71149	-1.68448	KCNK5	Homo sapiens potassium channel, two pore domain subfamily K, member 5 (KCNK5), mRNA [NM_003740]	39156880	chr6	39156821	-	FALSE	hs|6p21.2	ENST00000359534	8645	NM_003740	potassium channel, two pore domain subfamily K, member 5	chr6:39156880-39156821	GO:0007588|GO:0005244|GO:0005887|GO:0005267|GO:0034765|GO:0006813|GO:0071805	NM_003740	THC2529678	Hs.444448
A_33_P3386970	-0.284666	-2.20904	lnc-PIGM-1	Homo sapiens cDNA clone IMAGE:5302913. [BC039426]	159994900	chr1	159994841	-	FALSE	hs|1q23.2			BC039426	lnc-PIGM-1:1	chr1:159994900-159994841			THC2608086	Hs.53565
A_33_P3413759	-3.49013	-5.76643	ACER2	Homo sapiens alkaline ceramidase 2 (ACER2), mRNA [NM_001010887]	19424789	chr9	19424730	+	FALSE	hs|9p22.1	ENST00000340967	340485	NM_001010887	alkaline ceramidase 2	chr9:19424730-19424789	GO:0006665|GO:0033629|GO:0008284|GO:0005794|GO:0006919|GO:0006672|GO:0030148|GO:0071633|GO:0090285|GO:0044281|GO:0035690|GO:0017040|GO:0030173|GO:0000139|GO:0032526|GO:0046512|GO:0010942|GO:0001953	NM_001010887	NP1212864	Hs.41379
A_23_P99906	-0.143989	-2.19436	HOMER2	Homo sapiens homer homolog 2 (Drosophila) (HOMER2), transcript variant 2, mRNA [NM_199330]	83518202	chr15	83518143	-	FALSE	hs|15q25.2	ENST00000304231	9455	NM_199330	homer homolog 2 (Drosophila)	chr15:83518202-83518143	GO:0048875|GO:0035584|GO:0030054|GO:0046982|GO:0005886|GO:0019904|GO:0005730|GO:0007216|GO:0048148|GO:0045177|GO:0003779|GO:0005634|GO:2001256|GO:0042803|GO:0030425|GO:0005737|GO:0030160|GO:0008277|GO:0035256|GO:0045211|GO:0043025|GO:0005654	NM_199330	THC2486262	Hs.578443
A_23_P149427	-3.02664	-7.35396	CAPN9	Homo sapiens calpain 9 (CAPN9), transcript variant 1, mRNA [NM_006615]	230928649	chr1	230928235	+	FALSE	hs|1q42.2	ENST00000480004	10753	NM_006615	calpain 9	chr1:230928235-230928649	GO:0005737|GO:0004198|GO:0007586|GO:0005509|GO:0006508|GO:0005575	NM_006615	THC2663700	Hs.498021
A_33_P3558740	-2.05636	-3.94443	lnc-LTBP3-1	Homo sapiens cDNA FLJ33054 fis, clone TRACH1000106. [AK057616]	65336271	chr11	65336212	-	FALSE	hs|11q13.1			AK057616	lnc-LTBP3-1:1	chr11:65336271-65336212			THC2506952	Hs.595927
A_23_P92154	1.17717	-0.141923	MBD4	Homo sapiens methyl-CpG binding domain protein 4 (MBD4), transcript variant 1, mRNA [NM_003925]	129150389	chr3	129150330	-	FALSE	hs|3q21.3	ENST00000509828	8930	NM_003925	methyl-CpG binding domain protein 4	chr3:129150389-129150330	GO:0009314|GO:0005515|GO:0007095|GO:0008630|GO:0004520|GO:0005634|GO:0005737|GO:0006281|GO:0003696|GO:0006284|GO:0045008|GO:0006285|GO:0005654|GO:0008263|GO:0000737|GO:0000785	NM_003925	NP1463939	Hs.35947
A_33_P3384932	2.20745	1.14018	NUDT8	Homo sapiens nudix (nucleoside diphosphate linked moiety X)-type motif 8 (NUDT8), transcript variant 1, mRNA [NM_001243750]	67395469	chr11	67395410	-	FALSE	hs|11q13.2	ENST00000376693	254552	NM_001243750	nudix (nucleoside diphosphate linked moiety X)-type motif 8	chr11:67395469-67395410	GO:0005739|GO:0016787|GO:0008152|GO:0046872	NM_001243750	THC2604113	Hs.433329
A_23_P338233	1.75253	-0.0842502	BCDIN3D	Homo sapiens BCDIN3 domain containing (BCDIN3D), mRNA [NM_181708]	50231772	chr12	50231713	-	FALSE	hs|12q13.12	ENST00000333924	144233	NM_181708	BCDIN3 domain containing	chr12:50231772-50231713	GO:0005737|GO:0001510|GO:2000632|GO:0005634|GO:0008171|GO:0010586|GO:0008173	NM_181708	THC2472338	Hs.142736
A_23_P325119	0.712483	-0.719641	SNHG11	Homo sapiens small nucleolar RNA host gene 11 (non-protein coding) (SNHG11), long non-coding RNA [NR_003239]	37079215	chr20	37079071	+	FALSE	hs|20q11.23	ENST00000432153	128439	NR_003239	small nucleolar RNA host gene 11 (non-protein coding)	chr20:37079071-37079215		NR_003239	THC2610007	Hs.16936
A_24_P160969	-0.868775	-3.91806	TP53I11	Homo sapiens tumor protein p53 inducible protein 11 (TP53I11), transcript variant 1, mRNA [NM_001258320]	44959766	chr11	44959114	-	FALSE	hs|11p11.2	ENST00000533937	9537	NM_001258320	tumor protein p53 inducible protein 11	chr11:44959766-44959114	GO:0008285|GO:0006950|GO:0016021	NM_001258320	THC2624730	Hs.554791
A_33_P3335596	0.571848	-0.682135	C17orf62	Homo sapiens chromosome 17 open reading frame 62 (C17orf62), transcript variant 4, mRNA [NM_001193653]	80401579	chr17	80401520	-	FALSE	hs|17q25.3	ENST00000582725	79415	NM_001193653	chromosome 17 open reading frame 62	chr17:80401579-80401520	GO:0005515|GO:0016021	NM_001193653	NP1197692	Hs.163113
A_24_P357169	-0.0816488	-4.9073	EPPK1	Homo sapiens epiplakin 1 (EPPK1), mRNA [NM_031308]	144940157	chr8	144940098	-	FALSE	hs|8q24.3	ENST00000568225	83481	NM_031308	epiplakin 1	chr8:144940157-144940098	GO:0008150|GO:0005737|GO:0005856	NM_031308	THC2477060	Hs.743673
A_24_P406601	1.65068	-3.75875	OLFM1	Homo sapiens olfactomedin 1 (OLFM1), transcript variant 1, mRNA [NM_014279]	138012881	chr9	138012822	+	FALSE	hs|9q34.3	ENST00000252854	10439	NM_014279	olfactomedin 1	chr9:138012822-138012881	GO:0005515|GO:0030054|GO:0001540|GO:2001223|GO:0032281|GO:0045202|GO:0051259|GO:0005615|GO:0007399	NM_014279	THC2467893	Hs.522484
A_33_P3215282	-4.46853	-5.98977	TTBK1	Homo sapiens tau tubulin kinase 1 (TTBK1), mRNA [NM_032538]	43255988	chr6	43255929	+	FALSE	hs|6p21.1	ENST00000259750	84630	NM_032538	tau tubulin kinase 1	chr6:43255929-43255988	GO:0005737|GO:0018105|GO:0021762|GO:0004674|GO:0008360|GO:0005634|GO:0005524	NM_032538	THC2601655	Hs.485436
A_19_P00806902	-2.33326	-4.70938			8397492	chr7	8397433	+	FALSE	hs|7p21.3					chr7:008397433-008397492
A_19_P00322208	-1.06138	-2.40997	LINC01572	Homo sapiens long intergenic non-protein coding RNA 1572 (LINC01572), long non-coding RNA [NR_126330]	72557303	chr16	72557244	-	FALSE	hs|16q22.2	ENST00000563823	101927957	NR_126330	long intergenic non-protein coding RNA 1572	chr16:72557303-72557244		NR_126330	THC2762252
A_24_P256307	4.96362	3.62085	ARF3	Homo sapiens ADP-ribosylation factor 3 (ARF3), mRNA [NM_001659]	49330310	chr12	49330251	-	FALSE	hs|12q13.12	ENST00000256682	377	NM_001659	ADP-ribosylation factor 3	chr12:49330310-49330251	GO:0048471|GO:0006661|GO:0000139|GO:0007264|GO:0003924|GO:0044281|GO:0016192|GO:0015031|GO:0006644|GO:0005525|GO:0070062	NM_001659	THC2586163	Hs.119177
A_33_P3362886	0.368679	-1.19953	lnc-COPZ2-1	LNCipedia lincRNA (lnc-COPZ2-1), lincRNA [lnc-COPZ2-1:1]	46124302	chr17	46124243	-	FALSE	hs|17q21.32			AK056419	lnc-COPZ2-1:1	chr17:46124302-46124243			THC2522661	Hs.667258
A_33_P3418942	1.55403	0.382941	NUDT21	Homo sapiens nudix (nucleoside diphosphate linked moiety X)-type motif 21 (NUDT21), mRNA [NM_007006]	56481803	chr16	56481744	-	FALSE	hs|16q12.2	ENST00000567110	11051	NM_007006	nudix (nucleoside diphosphate linked moiety X)-type motif 21	chr16:56481803-56481744	GO:0005515|GO:0006397|GO:0008380|GO:0010467|GO:0006369|GO:0006378|GO:0005813|GO:0051262|GO:0042826|GO:0006366|GO:0003723|GO:0031124|GO:0005634|GO:0003729|GO:0042803|GO:0042382|GO:0016787|GO:0000398|GO:0017091|GO:0005654|GO:0005849	NM_007006	THC2465989	Hs.528834
A_23_P415611	-4.94264	-6.08844	SLC9B1	Homo sapiens solute carrier family 9, subfamily B (NHA1, cation proton antiporter 1), member 1 (SLC9B1), transcript variant 1, mRNA [NM_139173]	103822339	chr4	103822280	-	FALSE	hs|4q24	ENST00000512651	150159	NM_139173	solute carrier family 9, subfamily B (NHA1, cation proton antiporter 1), member 1	chr4:103822339-103822280	GO:0034220|GO:0005886|GO:0015299|GO:0016021|GO:0055085	NM_139173	THC2474268	Hs.666728
A_33_P3297888	2.05983	-0.139159	CCDC125	Homo sapiens coiled-coil domain containing 125 (CCDC125), transcript variant 1, mRNA [NM_176816]	68578830	chr5	68578771	-	FALSE	hs|5q13.2	ENST00000620431	202243	NM_176816	coiled-coil domain containing 125	chr5:68578830-68578771	GO:0005737	NM_176816	THC2698998	Hs.654850
A_24_P260639	3.8743	2.18487	HIST1H1D	Homo sapiens histone cluster 1, H1d (HIST1H1D), mRNA [NM_005320]	26234758	chr6	26234699	-	FALSE	hs|6p22.2	ENST00000244534	3007	NM_005320	histone cluster 1, H1d	chr6:26234758-26234699	GO:0000790|GO:0005719|GO:0006334|GO:0016584|GO:0000786|GO:0031490	NM_005320	THC2478755	Hs.136857
A_23_P162486	-0.834686	-4.92216	PTPN6	Homo sapiens protein tyrosine phosphatase, non-receptor type 6 (PTPN6), transcript variant 1, mRNA [NM_002831]	7069391	chr12	7069332	+	FALSE	hs|12p13.31	ENST00000542761	5777	NM_002831	protein tyrosine phosphatase, non-receptor type 6	chr12:7069332-7069391	GO:0005515|GO:0042267|GO:0019221|GO:0050732|GO:0050900|GO:2000045|GO:0030154|GO:0035335|GO:0042130|GO:0060334|GO:0060337|GO:0060338|GO:0005001|GO:0042169|GO:0070372|GO:0060333|GO:0070062|GO:0019901|GO:0018108|GO:0014068|GO:0035855|GO:0007186|GO:0001784|GO:0050853|GO:0045577|GO:0017124|GO:0008284|GO:0008285|GO:0008283|GO:0050859|GO:0031295|GO:0051279|GO:0005634|GO:0060397|GO:0005829|GO:0005737|GO:…	NM_002831	THC2468390	Hs.63489
A_33_P3213747	0.602035	-0.437813	ZNHIT2	Homo sapiens zinc finger, HIT-type containing 2 (ZNHIT2), mRNA [NM_014205]	64884131	chr11	64884072	-	FALSE	hs|11q13.1	ENST00000310597	741	NM_014205	zinc finger, HIT-type containing 2	chr11:64884131-64884072	GO:0046872	NM_014205	THC2467573	Hs.121025
A_32_P6015	1.63063	-0.305306	MNX1	Homo sapiens motor neuron and pancreas homeobox 1 (MNX1), transcript variant 1, mRNA [NM_005515]	156797714	chr7	156797655	-	FALSE	hs|7q36.3	ENST00000252971	3110	NM_005515	motor neuron and pancreas homeobox 1	chr7:156797714-156797655	GO:0003700|GO:0006357|GO:0021520|GO:0005634|GO:0021675|GO:0009791|GO:0009653|GO:0006351|GO:0043565|GO:0008045|GO:0006959|GO:0031018|GO:0060539|GO:0021904|GO:0001764	NM_005515	THC2603024	Hs.37035
A_23_P200710	2.97331	0.473055	PIK3C2B	Homo sapiens phosphatidylinositol-4-phosphate 3-kinase, catalytic subunit type 2 beta (PIK3C2B), mRNA [NM_002646]	204391950	chr1	204391891	-	FALSE	hs|1q32.1	ENST00000424712	5287	NM_002646	phosphatidylinositol-4-phosphate 3-kinase, catalytic subunit type 2 beta	chr1:204391950-204391891	GO:0005515|GO:0005886|GO:0006661|GO:0036092|GO:0005783|GO:0048015|GO:0005634|GO:0030139|GO:0044281|GO:0001727|GO:0005524|GO:0005829|GO:0046854|GO:0008150|GO:0016303|GO:0043491|GO:0035005|GO:0035091|GO:0005942|GO:0006644	NM_002646	THC2464251	Hs.497487
A_23_P11843	0.386274	-1.34029	LRRN2	Homo sapiens leucine rich repeat neuronal 2 (LRRN2), transcript variant 2, mRNA [NM_201630]	204586412	chr1	204586353	-	FALSE	hs|1q32.1	ENST00000367175	10446	NM_201630	leucine rich repeat neuronal 2	chr1:204586412-204586353	GO:0007165|GO:0004872|GO:0016021|GO:0007155	NM_201630	THC2471115	Hs.26312
A_23_P25605	-0.667436	-2.81387	KBTBD7	Homo sapiens kelch repeat and BTB (POZ) domain containing 7 (KBTBD7), mRNA [NM_032138]	41766213	chr13	41766154	-	FALSE	hs|13q14.11	ENST00000379483	84078	NM_032138	kelch repeat and BTB (POZ) domain containing 7	chr13:41766213-41766154	GO:0005515|GO:0008150|GO:0003674|GO:0005575	NM_032138	THC2463930	Hs.63841
A_23_P138480	-1.93752	-4.12216	C10orf95	Homo sapiens chromosome 10 open reading frame 95 (C10orf95), mRNA [NM_024886]	104210004	chr10	104209945	-	FALSE	hs|10q24.32	ENST00000239125	79946	NM_024886	chromosome 10 open reading frame 95	chr10:104210004-104209945	GO:0005515	NM_024886	THC2506143	Hs.225084
A_23_P116840	2.97337	1.56579	ATG101	Homo sapiens autophagy related 101 (ATG101), transcript variant 1, mRNA [NM_021934]	52470659	chr12	52470600	+	FALSE	hs|12q13.13	ENST00000548915	60673	NM_021934	autophagy related 101	chr12:52470600-52470659	GO:0005515|GO:0000407|GO:0000045|GO:0032403|GO:0042802	NM_021934	THC2466869	Hs.9911
A_33_P3248354	2.35949	-3.20346	OLFM1	Homo sapiens olfactomedin 1 (OLFM1), transcript variant 2, mRNA [NM_006334]	137987847	chr9	137987788	+	FALSE	hs|9q34.3	ENST00000392991	10439	NM_006334	olfactomedin 1	chr9:137987788-137987847	GO:0005515|GO:0030054|GO:0001540|GO:2001223|GO:0032281|GO:0045202|GO:0051259|GO:0005615|GO:0007399	NM_006334	THC2500223	Hs.522484
A_24_P115007	-0.671027	-2.47149	ALDH5A1	Homo sapiens aldehyde dehydrogenase 5 family, member A1 (ALDH5A1), transcript variant 1, mRNA [NM_170740]	24536928	chr6	24536869	+	FALSE	hs|6p22.3	ENST00000357578	7915	NM_170740	aldehyde dehydrogenase 5 family, member A1	chr6:24536869-24536928	GO:0006678|GO:0009013|GO:0004777|GO:0006536|GO:0046459|GO:0004029|GO:0007268|GO:0006749|GO:0006083|GO:0009791|GO:0007417|GO:0042803|GO:0007269|GO:0006681|GO:0022904|GO:0005739|GO:0051289|GO:0006105|GO:0005759|GO:0009450|GO:0006006|GO:0006650|GO:0042135|GO:0006541	NM_170740	THC2491603	Hs.371723
A_19_P00327060	-5.03224	-6.1338			125486029	chr8	125485970	+	FALSE	hs|8q24.13					chr8:125485970-125486029
A_23_P85441	2.68337	-1.15133	IGSF9	Homo sapiens immunoglobulin superfamily, member 9 (IGSF9), transcript variant 2, mRNA [NM_020789]	159896995	chr1	159896936	-	FALSE	hs|1q23.2	ENST00000611023	57549	NM_020789	immunoglobulin superfamily, member 9	chr1:159896995-159896936	GO:0030424|GO:0030054|GO:0005886|GO:0050807|GO:0060077|GO:0016021|GO:0007156|GO:0030425|GO:0016358	NM_020789	THC2473023	Hs.591472
A_24_P206624	-1.21461	-7.01103	FGFR2	Homo sapiens fibroblast growth factor receptor 2 (FGFR2), transcript variant 2, mRNA [NM_022970]	123243276	chr10	123243217	-	FALSE	hs|10q26.13	ENST00000457416	2263	NM_022970	fibroblast growth factor receptor 2	chr10:123243276-123243217	GO:0005515|GO:0001657|GO:0033688|GO:0007409|GO:0009791|GO:0021860|GO:0042803|GO:0043231|GO:0031069|GO:0009880|GO:0007173|GO:0009887|GO:0005938|GO:0042472|GO:0005794|GO:0009986|GO:0017134|GO:0010453|GO:0030916|GO:0010518|GO:0018108|GO:0000122|GO:0001701|GO:0005887|GO:0008543|GO:0005654|GO:0038095|GO:0008286|GO:0008284|GO:0021847|GO:0005886|GO:0030324|GO:0007267|GO:0030177|GO:0005634|GO:0001837|GO:…	NM_022970	NP1155187	Hs.533683
A_24_P201879	-1.16891	-2.33571	UTP14C	Homo sapiens UTP14, U3 small nucleolar ribonucleoprotein, homolog C (yeast) (UTP14C), mRNA [NM_021645]	52607123	chr13	52607064	+	FALSE	hs|13q14.3	ENST00000521776	9724	NM_021645	UTP14, U3 small nucleolar ribonucleoprotein, homolog C (yeast)	chr13:52607064-52607123	GO:0030490|GO:0051321|GO:0032040|GO:0005730|GO:0007275|GO:0007283|GO:0030154	NM_021645	THC2519721	Hs.512963
A_19_P00812378	-4.26676	-6.78399			198424612	chr2	198424553	+	FALSE	hs|2q33.1					chr2:198424553-198424612
A_33_P3255664	-3.9258	-5.87371	PBX1	pre-B-cell leukemia homeobox 1 [Source:HGNC Symbol;Acc:HGNC:8632] [ENST00000474046]	164610680	chr1	164610621	+	FALSE	hs|1q23.3	ENST00000474046	5087	AK093508	pre-B-cell leukemia homeobox 1	chr1:164610621-164610680	GO:0005515|GO:0006694|GO:0001658|GO:0008284|GO:0003700|GO:0030325|GO:0048706|GO:0048538|GO:0005634|GO:0009954|GO:0030326|GO:0048536|GO:0009952|GO:0043433|GO:0005737|GO:0030278|GO:0045944|GO:0007548|GO:0035019|GO:0035162|GO:0005667|GO:0046982|GO:0000978|GO:0003677|GO:0006351|GO:0001077|GO:0010971|GO:0045665|GO:0005654|GO:0008134		THC2483797	Hs.720898
A_23_P13701	2.58324	1.49252	TMBIM4	Homo sapiens transmembrane BAX inhibitor motif containing 4 (TMBIM4), transcript variant 2, mRNA [NM_016056]	66563649	chr12	66547184	-	FALSE	hs|12q14.3	ENST00000556010	51643	NM_016056	transmembrane BAX inhibitor motif containing 4	chr12:66563649-66547184	GO:0050848|GO:0005515|GO:0043066|GO:0005795|GO:0000139|GO:0006915|GO:0016021	NM_016056	THC2540457	Hs.505934
A_23_P204417	0.365552	-0.820227	ITFG2	Homo sapiens integrin alpha FG-GAP repeat containing 2 (ITFG2), mRNA [NM_018463]	2933907	chr12	2933848	+	FALSE	hs|12p13.33	ENST00000534935	55846	NM_018463	integrin alpha FG-GAP repeat containing 2	chr12:2933848-2933907	GO:0005654|GO:0005829|GO:0002314	NM_018463	THC2462118	Hs.446098
A_33_P3251801	-1.19607	-4.81797	KLRG2	Homo sapiens killer cell lectin-like receptor subfamily G, member 2 (KLRG2), mRNA [NM_198508]	139138147	chr7	139138088	-	FALSE	hs|7q34	ENST00000393039	346689	NM_198508	killer cell lectin-like receptor subfamily G, member 2	chr7:139138147-139138088	GO:0030246|GO:0016021	NM_198508	THC2477515	Hs.17572
A_23_P351215	-0.823531	-1.88515	SKIL	Homo sapiens SKI-like proto-oncogene (SKIL), transcript variant 1, mRNA [NM_005414]	170110153	chr3	170110094	+	FALSE	hs|3q26.2	ENST00000413427	6498	NM_005414	SKI-like proto-oncogene	chr3:170110094-170110153	GO:0005515|GO:0010467|GO:0006367|GO:0070306|GO:0046332|GO:0005634|GO:0007283|GO:0032403|GO:0070208|GO:0070207|GO:0005737|GO:0007050|GO:0007179|GO:0034097|GO:0046677|GO:0002260|GO:0030512|GO:0001669|GO:0003714|GO:0019904|GO:0001825|GO:0042981|GO:0000122|GO:0070848|GO:0000978|GO:0003677|GO:0006351|GO:0043234|GO:0001078|GO:0007519|GO:0003682|GO:0016605|GO:0005654|GO:0050772|GO:0045596	NM_005414	THC2509748	Hs.536655
A_24_P677642	-1.36808	-2.59065	FAM21EP	Homo sapiens family with sequence similarity 21, member E, pseudogene (FAM21EP), non-coding RNA [NR_038275]	51826458	chr10	51826399	-	FALSE	hs|10q11.23	ENST00000456967	100421577	NR_038275	family with sequence similarity 21, member A pseudogene	chr10:51826458-51826399		NR_038275	THC2503426	Hs.712902
A_24_P317907	-3.89865	-6.73542	SORBS1	Homo sapiens sorbin and SH3 domain containing 1 (SORBS1), transcript variant 3, mRNA [NM_001034954]	97072614	chr10	97072555	-	FALSE	hs|10q24.1	ENST00000371247	10580	NM_001034954	sorbin and SH3 domain containing 1	chr10:97072614-97072555	GO:0005515|GO:0008092|GO:0008286|GO:0005886|GO:0005158|GO:0043149|GO:0005634|GO:0016363|GO:0005829|GO:0046889|GO:0005915|GO:0005737|GO:0005913|GO:0006936|GO:0015758|GO:0048041|GO:0046326|GO:0005899|GO:0005813|GO:0001725|GO:0032869|GO:0045725|GO:0019901|GO:0003779|GO:0009967|GO:0007160|GO:0005070|GO:0045121|GO:0005654|GO:0005924|GO:0005925|GO:0090004	NM_001034954	THC2498583	Hs.38621
A_23_P107963	1.6229	-1.98572	FUT1	Homo sapiens fucosyltransferase 1 (galactoside 2-alpha-L-fucosyltransferase, H blood group) (FUT1), mRNA [NM_000148]	49251325	chr19	49251268	-	FALSE	hs|19q13.33	ENST00000310160	2523	NM_000148	fucosyltransferase 1 (galactoside 2-alpha-L-fucosyltransferase, H blood group)	chr19:49251325-49251268	GO:0042355|GO:0005794|GO:0016020|GO:0005975|GO:0005887|GO:0032580|GO:0008417|GO:0008107|GO:0006486|GO:0036065	NM_000148	THC2474190	Hs.69747
A_32_P42946	-1.19665	-6.06764	C1orf210	Homo sapiens chromosome 1 open reading frame 210 (C1orf210), transcript variant 1, mRNA [NM_182517]	43748556	chr1	43748497	-	FALSE	hs|1p34.2	ENST00000423420	149466	NM_182517	chromosome 1 open reading frame 210	chr1:43748556-43748497	GO:0005886|GO:0016021|GO:0055037|GO:0005769	NM_182517	THC2477782	Hs.158963
A_23_P112634	1.85779	0.161498	SMIM14	Homo sapiens small integral membrane protein 14 (SMIM14), mRNA [NM_174921]	39553321	chr4	39553262	-	FALSE	hs|4p14	ENST00000512441	201895	NM_174921	small integral membrane protein 14	chr4:39553321-39553262	GO:0005783|GO:0005789|GO:0016021	NM_174921	THC2461238	Hs.576320
A_23_P1043	-1.71356	-6.38591	C1orf106	Homo sapiens chromosome 1 open reading frame 106 (C1orf106), transcript variant 1, mRNA [NM_018265]	200884402	chr1	200884343	+	FALSE	hs|1q32.1	ENST00000465162	55765	NM_018265	chromosome 1 open reading frame 106	chr1:200884343-200884402		NM_018265	THC2491909	Hs.518997
A_23_P118246	3.65143	1.29559	GINS2	Homo sapiens GINS complex subunit 2 (Psf2 homolog) (GINS2), mRNA [NM_016095]	85711713	chr16	85711654	-	FALSE	hs|16q24.1	ENST00000253462	51659	NM_016095	GINS complex subunit 2 (Psf2 homolog)	chr16:85711713-85711654	GO:0005515|GO:0006271|GO:0005654|GO:0000278	NM_016095	THC2467056	Hs.433180
A_23_P60534	2.53647	1.24951	TOR2A	Homo sapiens torsin family 2, member A (TOR2A), transcript variant 2, mRNA [NM_130459]	130493953	chr9	130493894	-	FALSE	hs|9q34.11	ENST00000472723	27433	NM_130459	torsin family 2, member A	chr9:130493953-130493894	GO:0005179|GO:0051085|GO:0005788|GO:0051260|GO:0005576|GO:0005524	NM_130459	THC2603710	Hs.444106
A_23_P301336	-1.80989	-2.91368	R3HCC1L	Homo sapiens R3H domain and coiled-coil containing 1-like (R3HCC1L), transcript variant 4, mRNA [NM_014472]	100004114	chr10	100004055	+	FALSE	hs|10q24.2	ENST00000613938	27291	NM_014472	R3H domain and coiled-coil containing 1-like	chr10:100004055-100004114	GO:0000166|GO:0035145	NM_014472	NP499529	Hs.419800
A_23_P432448	-1.98681	-4.68521	ZNF205-AS1	Homo sapiens ZNF205 antisense RNA 1 (ZNF205-AS1), transcript variant 1, long non-coding RNA [NR_024166]	3160523	chr16	3160464	-	FALSE	hs|16p13.3		81854	NR_024166	ZNF205 antisense RNA 1	chr16:3160523-3160464		NR_024166	THC2504211	Hs.669490
A_24_P106363	0.681636	-3.14798	MARVELD2	Homo sapiens MARVEL domain containing 2 (MARVELD2), transcript variant 1, mRNA [NM_001038603]	68720449	chr5	68716321	+	FALSE	hs|5q13.2	ENST00000512803	153562	NM_001038603	MARVEL domain containing 2	chr5:68716321-68720449	GO:0005515|GO:0043220|GO:0007605|GO:0031410|GO:0045216|GO:0016323|GO:0005737|GO:0016324|GO:0033010|GO:0070830|GO:0061028|GO:0005923|GO:0016021	NM_001038603	THC2476734	Hs.657687
A_23_P53329	-4.02219	-5.57819	FLJ13224	Homo sapiens uncharacterized LOC79857 (FLJ13224), long non-coding RNA [NR_026806]	31478648	chr12	31478589	+	FALSE	hs|12p11.21		79857	NR_026806	uncharacterized LOC79857	chr12:31478589-31478648		NR_026806	THC2480502	Hs.534485
A_23_P518	2.5579	-6.99738	VTCN1	Homo sapiens V-set domain containing T cell activation inhibitor 1 (VTCN1), transcript variant 1, mRNA [NM_024626]	117686657	chr1	117686598	-	FALSE	hs|1p13.1	ENST00000539893	79679	NM_024626	V-set domain containing T cell activation inhibitor 1	chr1:117686657-117686598	GO:0072643|GO:0050868|GO:0042102|GO:0001562|GO:0005102|GO:0072602|GO:0016021|GO:1900042|GO:0009897|GO:0002376	NM_024626	THC2470728	Hs.546434
A_19_P00318982	-2.62975	-5.78838		Homo sapiens cDNA FLJ41623 fis, clone CTONG3009227. [AK123617]	113966551	chr2	113966492	+	FALSE	hs|2q13	ENST00000441564		AK123617		chr2:113966492-113966551			THC2477491	Hs.199671
A_33_P3335366	-4.38686	-6.80901	MAML3	Homo sapiens mastermind-like 3 (Drosophila) (MAML3), mRNA [NM_018717]	140637604	chr4	140637545	-	FALSE	hs|4q31.1		55534	NM_018717	mastermind-like 3 (Drosophila)	chr4:140637604-140637545	GO:0010467|GO:0006367|GO:0016607|GO:0007219|GO:0045944|GO:0003713|GO:0005654|GO:0005634	NM_018717	THC2663732	Hs.586165
A_23_P424561	2.40335	-2.53301	RHOV	Homo sapiens ras homolog family member V (RHOV), mRNA [NM_133639]	41165006	chr15	41164947	-	FALSE	hs|15q15.1	ENST00000220507	171177	NM_133639	ras homolog family member V	chr15:41165006-41164947	GO:0005515|GO:0051056|GO:0005886|GO:0007264|GO:0005525|GO:0046872|GO:0010008|GO:0005829	NM_133639	NP1201175	Hs.447901
A_19_P00320268	-3.26169	-5.61524	LOC100507420	PREDICTED: Homo sapiens uncharacterized LOC101929585 (RP11-150O12.6), transcript variant X2, ncRNA [XR_426300]	37386674	chr8	37386615	-	FALSE	hs|8p11.23	ENST00000517363	100507420	XR_426300	uncharacterized LOC100507420	chr8:37386674-37386615		XR_426300		Hs.738057
A_23_P383009	2.97215	-5.08706	IGFBP5	Homo sapiens insulin-like growth factor binding protein 5 (IGFBP5), mRNA [NM_000599]	217537226	chr2	217537167	-	FALSE	hs|2q35	ENST00000233813	3488	NM_000599	insulin-like growth factor binding protein 5	chr2:217537226-217537167	GO:0017148|GO:0005515|GO:0048630|GO:0051897|GO:0031994|GO:0031995|GO:0005615|GO:0001558|GO:0014912|GO:0010906|GO:0031069|GO:0035556|GO:0044342|GO:0006006|GO:0001968|GO:0030336|GO:0060056|GO:0005576|GO:0048662|GO:0042593|GO:0016942|GO:0001649|GO:0007165|GO:0071407|GO:0045668|GO:0043569|GO:0043568|GO:0071320|GO:0044267|GO:0051146	NM_000599	THC2561338	Hs.607212
A_19_P00806028	-0.176219	-1.87966	lnc-RPL7L1-1	Homo sapiens cDNA FLJ14134 fis, clone MAMMA1002708. [AK024196]	42758905	chr6	42758846	+	FALSE	hs|6p21.1			AK024196	lnc-RPL7L1-1:1	chr6:42758846-42758905			THC2578129	Hs.732765
A_33_P3272773	2.3603	0.501196	ZNF217	Homo sapiens zinc finger protein 217 (ZNF217), mRNA [NM_006526]	52185714	chr20	52185655	-	FALSE	hs|20q13.2	ENST00000302342	7764	NM_006526	zinc finger protein 217	chr20:52185714-52185655	GO:0005515|GO:0001078|GO:0006355|GO:0003700|GO:0000118|GO:0044212|GO:0005654|GO:0000122|GO:0000978|GO:0045892|GO:0046872|GO:0006351	NM_006526	THC2716403	Hs.155040
A_23_P53370	-2.47695	-6.64311	RND1	Homo sapiens Rho family GTPase 1 (RND1), mRNA [NM_014470]	49251845	chr12	49251786	-	FALSE	hs|12q13.12	ENST00000548445	27289	NM_014470	Rho family GTPase 1	chr12:49251845-49251786	GO:0005515|GO:0005886|GO:0007264|GO:0003924|GO:0005102|GO:0005525|GO:0005829|GO:0016322|GO:0007162|GO:0005912|GO:0007411|GO:0008152|GO:0007015|GO:0005856	NM_014470	THC2464503	Hs.124940
A_23_P28507	1.00288	-2.48677	MGAT4A	Homo sapiens mannosyl (alpha-1,3-)-glycoprotein beta-1,4-N-acetylglucosaminyltransferase, isozyme A (MGAT4A), transcript variant 1, mRNA [NM_012214]	99242256	chr2	99242197	-	FALSE	hs|2q11.2	ENST00000409391	11320	NM_012214	mannosyl (alpha-1,3-)-glycoprotein beta-1,4-N-acetylglucosaminyltransferase, isozyme A	chr2:99242256-99242197	GO:0000139|GO:0006491|GO:0016021|GO:0044267|GO:0046872|GO:0070062|GO:0043687|GO:0018279|GO:0008454	NM_012214	THC2473616	Hs.177576
A_23_P69293	0.358163	-5.31257	CHDH	Homo sapiens choline dehydrogenase (CHDH), mRNA [NM_018397]	53851509	chr3	53851450	-	FALSE	hs|3p21.1	ENST00000315251	55349	NM_018397	choline dehydrogenase	chr3:53851509-53851450	GO:0050660|GO:0019285|GO:0005743|GO:0008812|GO:0055114	NM_018397	THC2517251	Hs.126688
A_33_P3342752	-2.64349	-6.41368	CAPN8	calpain 8 [Source:HGNC Symbol;Acc:HGNC:1485] [ENST00000366873]	223805100	chr1	223805041	-	FALSE	hs|1q41	ENST00000366873	388743		calpain 8	chr1:223805100-223805041	GO:0005737|GO:0005794|GO:0004198|GO:0007586|GO:0005509|GO:0006508		THC2675303
A_23_P113462	-2.05903	-5.52342	KIF21A	Homo sapiens kinesin family member 21A (KIF21A), transcript variant 2, mRNA [NM_017641]	39687030	chr12	39687018	-	FALSE	hs|12q12	ENST00000361961	55605	NM_017641	kinesin family member 21A	chr12:39687030-39687018	GO:0008017|GO:0005515|GO:0005871|GO:0005737|GO:0008152|GO:0005874|GO:0003777|GO:0016887|GO:0005524|GO:0007018	NM_017641	NP1072548	Hs.374201
A_33_P3299761	-1.33723	-6.7193	KRT23	Homo sapiens keratin 23, type I (KRT23), transcript variant 1, mRNA [NM_015515]	39081779	chr17	39081720	-	FALSE	hs|17q21.2	ENST00000579696	25984	NM_015515	keratin 23, type I	chr17:39081779-39081720	GO:0005882|GO:0005198	NM_015515	THC2716874	Hs.9029
A_33_P3350074	3.40962	2.09848	SLC25A19	Homo sapiens solute carrier family 25 (mitochondrial thiamine pyrophosphate carrier), member 19 (SLC25A19), transcript variant 1, mRNA [NM_001126121]	73269133	chr17	73269074	-	FALSE	hs|17q25.1	ENST00000375261	60386	NM_001126121	solute carrier family 25 (mitochondrial thiamine pyrophosphate carrier), member 19	chr17:73269133-73269074	GO:0030302|GO:0005743|GO:0005634|GO:0016021|GO:0055085|GO:0030233	NM_001126121	THC2765506	Hs.514470
A_32_P227845	2.84034	1.41893	LOC220729	Homo sapiens succinate dehydrogenase complex, subunit A, flavoprotein (Fp) pseudogene (LOC220729), non-coding RNA [NR_003266]	197346752	chr3	197346693	-	FALSE	hs|3q29	ENST00000437008	220729	NR_003266	succinate dehydrogenase complex, subunit A, flavoprotein (Fp) pseudogene	chr3:197346752-197346693		NR_003266	THC2511598	Hs.478854
A_33_P3320994	1.00421	-0.671049	SYDE2	synapse defective 1, Rho GTPase, homolog 2 (C. elegans) [Source:HGNC Symbol;Acc:HGNC:25841] [ENST00000234668]	85647224	chr1	85647165	-	FALSE	hs|1p22.3	ENST00000234668	84144	AL834286	synapse defective 1, Rho GTPase, homolog 2 (C. elegans)	chr1:85647224-85647165	GO:0051056|GO:0007264|GO:0032862|GO:0005100|GO:0005829			Hs.670497
A_23_P84836	2.59057	1.51328	NPEPPS	Homo sapiens aminopeptidase puromycin sensitive (NPEPPS), mRNA [NM_006310]	45700318	chr17	45700259	+	FALSE	hs|17q21.32	ENST00000322157	9520	NM_006310	aminopeptidase puromycin sensitive	chr17:45700259-45700318	GO:0000209|GO:0002474|GO:0004177|GO:0006508|GO:0071456|GO:0008270|GO:0005634|GO:0008237|GO:0070062|GO:0005829	NM_006310	THC2470309	Hs.443837
A_33_P3423420	-1.03187	-6.89283	ZNF750	Homo sapiens zinc finger protein 750 (ZNF750), mRNA [NM_024702]	80787421	chr17	80787362	-	FALSE	hs|17q25.3	ENST00000269394	79755	NM_024702	zinc finger protein 750	chr17:80787421-80787362	GO:0001077|GO:0008544|GO:0045944|GO:0005730|GO:0005634|GO:0001046|GO:0046872|GO:0030154|GO:0006351|GO:0043231	NM_024702	THC2470390	Hs.653124
A_23_P212447	2.47418	0.309551	IFT122	Homo sapiens intraflagellar transport 122 (IFT122), transcript variant 3, mRNA [NM_018262]	129237964	chr3	129236393	+	FALSE	hs|3q22.1	ENST00000348417	55764	NM_018262	intraflagellar transport 122	chr3:129236393-129237964	GO:0005515|GO:0050680|GO:0060830|GO:0007227|GO:0045879|GO:0048593|GO:0060831|GO:0036064|GO:0005737|GO:0060971|GO:0035720|GO:0035721|GO:0010172|GO:0006996|GO:0035050|GO:0072594|GO:0001843|GO:0072372|GO:0005929|GO:0042384|GO:0016020|GO:0060271|GO:0030991|GO:0032391|GO:0060173|GO:0035115|GO:0042733|GO:0021914	NM_018262	NP239264	Hs.655284
A_33_P3409294	-1.79379	-3.06708		trinucleotide repeat containing 18 pseudogene 2 [Source:HGNC Symbol;Acc:HGNC:34014] [ENST00000417666]	63029442	chr7	63029383	-	FALSE	hs|7q11.21	ENST00000417666				chr7:63029442-63029383
A_19_P00800200	-5.26439	-6.63252			90419752	chr4	90419693	+	FALSE	hs|4q22.1					chr4:090419693-090419752
A_33_P3352767	3.55797	0.996443	MC1R	Homo sapiens melanocortin 1 receptor (alpha melanocyte stimulating hormone receptor) (MC1R), mRNA [NM_002386]	89987390	chr16	89987331	+	FALSE	hs|16q24.3		4157	NM_002386	melanocortin 1 receptor (alpha melanocyte stimulating hormone receptor)	chr16:89987331-89987390	GO:0005515|GO:0051897|GO:0009650|GO:0005886|GO:0042562|GO:0030819|GO:0032720|GO:0008528|GO:0007275|GO:0010739|GO:0019233|GO:0004977|GO:2000253|GO:0035556|GO:0090037|GO:0042438|GO:0005887|GO:0007187|GO:0045944|GO:0004980|GO:0070914|GO:0043473|GO:0031625	NM_002386		Hs.513829
A_23_P104188	1.86695	-3.48888	ELF3	Homo sapiens E74-like factor 3 (ets domain transcription factor, epithelial-specific ) (ELF3), transcript variant 1, mRNA [NM_004433]	201984488	chr1	201984429	+	FALSE	hs|1q32.1	ENST00000475698	1999	NM_004433	E74-like factor 3 (ets domain transcription factor, epithelial-specific )	chr1:201984429-201984488	GO:0005515|GO:0003700|GO:0006357|GO:0006366|GO:0060056|GO:0000981|GO:0001824|GO:0003713|GO:0005634|GO:0007275|GO:0000978|GO:0001077|GO:0005737|GO:0006954|GO:0008544|GO:0030198|GO:0045944|GO:0030855|GO:0045893|GO:0045892	NM_004433	THC2556235	Hs.603657
A_23_P342934	-0.428502	-2.09452	TLE3	Homo sapiens transducin-like enhancer of split 3 (TLE3), transcript variant 1, mRNA [NM_005078]	70341255	chr15	70341196	-	FALSE	hs|15q23	ENST00000317509	7090	NM_005078	transducin-like enhancer of split 3	chr15:70341255-70341196	GO:0005515|GO:0007165|GO:0006355|GO:0007219|GO:0009887|GO:0005654|GO:0005634|GO:0016055|GO:0006351	NM_005078	THC2509271	Hs.287362
A_33_P3246997	-1.13904	-2.33652	LUC7L3	LUC7-like 3 (S. cerevisiae) [Source:HGNC Symbol;Acc:HGNC:24309] [ENST00000506686]	48814721	chr17	48814662	+	FALSE	hs|17q21.33	ENST00000506686	51747	BC056409	LUC7-like 3 (S. cerevisiae)	chr17:48814662-48814721	GO:0008380|GO:0005515|GO:0016607|GO:0006376|GO:0005654|GO:0005634|GO:0003729|GO:0003677|GO:0005685		THC2511800	Hs.130293
A_23_P206454	1.29336	-0.47433	CENPBD1	Homo sapiens CENPB DNA-binding domains containing 1 (CENPBD1), mRNA [NM_145039]	90036439	chr16	90036380	-	FALSE	hs|16q24.3	ENST00000314994	92806	NM_145039	CENPB DNA-binding domains containing 1	chr16:90036439-90036380	GO:0005634|GO:0003677	NM_145039	THC2524469	Hs.513832
A_23_P107454	-1.97712	-5.79751	KRTAP3-1	Homo sapiens keratin associated protein 3-1 (KRTAP3-1), mRNA [NM_031958]	39164902	chr17	39164843	-	FALSE	hs|17q21.2	ENST00000580358	83896	NM_031958	keratin associated protein 3-1	chr17:39164902-39164843	GO:0005198|GO:0045095	NM_031958	THC2488283	Hs.307027
A_24_P246518	-3.6449	-6.00154	PKD1L2	Homo sapiens polycystic kidney disease 1-like 2 (gene/pseudogene) (PKD1L2), transcript variant 1, mRNA [NM_052892]	81164168	chr16	81164109	-	FALSE	hs|16q23.2	ENST00000299598	114780	NM_052892	polycystic kidney disease 1-like 2 (gene/pseudogene)	chr16:81164168-81164109	GO:0005509|GO:0030246|GO:0016021|GO:0006811	NM_052892	NP852902	Hs.413525
A_23_P119943	5.42962	-0.40708	IGFBP2	Homo sapiens insulin-like growth factor binding protein 2, 36kDa (IGFBP2), mRNA [NM_000597]	217529145	chr2	217529086	+	FALSE	hs|2q35	ENST00000490362	3485	NM_000597	insulin-like growth factor binding protein 2, 36kDa	chr2:217529086-217529145	GO:0005515|GO:0007565|GO:0007584|GO:0042493|GO:0007568|GO:0031994|GO:0031995|GO:0051384|GO:0005576|GO:0031410|GO:0001558|GO:0005615|GO:0032870|GO:0009612|GO:0042104|GO:0007165|GO:0016324|GO:0010226|GO:0043567|GO:0032526|GO:0044267|GO:0032355|GO:0070062	NM_000597	THC2466327	Hs.438102
A_23_P170608	-1.35741	-3.04707	TSPYL2	Homo sapiens TSPY-like 2 (TSPYL2), mRNA [NM_022117]	53115423	chrX	53115364	+	FALSE	hs|Xp11.22	ENST00000553557	64061	NM_022117	TSPY-like 2	chrX:53115364-53115423	GO:0045859|GO:0030308|GO:0005813|GO:0006355|GO:0005886|GO:0005730|GO:0006334|GO:0005634|GO:0009966|GO:0045786|GO:0006351|GO:0030968|GO:0005737|GO:0007049|GO:0000182|GO:0005654|GO:0008156|GO:0006987|GO:0044267|GO:0016568	NM_022117	THC2630261	Hs.136164
A_23_P134477	4.06849	2.59938	C7orf50	Homo sapiens chromosome 7 open reading frame 50 (C7orf50), transcript variant 1, mRNA [NM_032350]	1036981	chr7	1036922	-	FALSE	hs|7p22.3	ENST00000397098	84310	NM_032350	chromosome 7 open reading frame 50	chr7:1036981-1036922		NM_032350	THC2764363	Hs.653258
A_23_P88767	-2.28945	-5.79435	PLA2G10	Homo sapiens phospholipase A2, group X (PLA2G10), mRNA [NM_003561]	14766561	chr16	14766502	-	FALSE	hs|16p13.12	ENST00000621727	8399	NM_003561	phospholipase A2, group X	chr16:14766561-14766502	GO:0019369|GO:0051977|GO:0043030|GO:0044281|GO:0043433|GO:0007411|GO:0004623|GO:0006654|GO:0042632|GO:0010744|GO:0036149|GO:0005509|GO:0036148|GO:0090238|GO:0010884|GO:0005576|GO:0004620|GO:0016042|GO:0032270|GO:0036150|GO:0090370|GO:0032308|GO:0006644|GO:0036151|GO:0036152|GO:0046474	NM_003561	THC2481495	Hs.567366
A_19_P00802885	0.100386	-1.08372	EP400NL	EP400 N-terminal like [Source:HGNC Symbol;Acc:HGNC:26602] [ENST00000475841]	132615615	chr12	132615556	+	FALSE	hs|12q24.33	ENST00000475841	347918		EP400 N-terminal like	chr12:132615556-132615615			THC2501495
A_33_P3424347	-3.96695	-7.24592			55370517	chr14	55370458	+	FALSE	hs|14q22.2					chr14:055370458-055370517
A_24_P202567	2.81781	0.725716	ITPKC	Homo sapiens inositol-trisphosphate 3-kinase C (ITPKC), mRNA [NM_025194]	41246672	chr19	41246613	+	FALSE	hs|19q13.2	ENST00000263370	80271	NM_025194	inositol-trisphosphate 3-kinase C	chr19:41246613-41246672	GO:0016310|GO:0005516|GO:0008440|GO:0043647|GO:0005634|GO:0044281|GO:0005524|GO:0005829	NM_025194	THC2462328	Hs.515415
A_33_P3413910	-0.207908	-1.652	ADM2	Homo sapiens adrenomedullin 2 (ADM2), transcript variant 1, mRNA [NM_024866]	50921369	chr22	50921310	+	FALSE	hs|22q13.33	ENST00000395737	79924	NM_024866	adrenomedullin 2	chr22:50921310-50921369	GO:0010628|GO:0007631|GO:0005179|GO:0007586|GO:0006468|GO:0005576|GO:0045776|GO:0007189|GO:0001525|GO:0032403|GO:0045766	NM_024866	THC2484642	Hs.449099
A_33_P3259428	2.34464	1.15455	WDR55	WD repeat domain 55 [Source:HGNC Symbol;Acc:HGNC:25971] [ENST00000511232]	140051922	chr5	140051863	+	FALSE	hs|5q31.3	ENST00000511232	54853	XM_005268471	WD repeat domain 55	chr5:140051863-140051922	GO:0008150|GO:0003674|GO:0005737|GO:0016070|GO:0006364|GO:0005730|GO:0042273|GO:0005634|GO:0005575	XM_005268471	THC2517269	Hs.286261
A_24_P79617	-3.75898	-7.18368	KIAA0040	Homo sapiens KIAA0040 (KIAA0040), transcript variant 2, mRNA [NM_014656]	175126681	chr1	175126622	-	FALSE	hs|1q25.1	ENST00000423313	9674	NM_014656	KIAA0040	chr1:175126681-175126622		NM_014656	THC2602936	Hs.518138
A_33_P3241299	-1.85057	-5.2717	VPS9D1-AS1	Homo sapiens VPS9D1 antisense RNA 1 (VPS9D1-AS1), long non-coding RNA [NR_036480]	89779188	chr16	89779129	+	FALSE	hs|16q24.3		100128881	NR_036480	VPS9D1 antisense RNA 1	chr16:89779129-89779188		NR_036480	THC2609405	Hs.666282
A_24_P940086	-3.29611	-5.55245	NXPH3	Homo sapiens neurexophilin 3 (NXPH3), mRNA [NM_007225]	47660552	chr17	47660493	+	FALSE	hs|17q21.33	ENST00000570453	11248	NM_007225	neurexophilin 3	chr17:47660493-47660552	GO:0003674|GO:0007218|GO:0005102|GO:0005576	NM_007225	THC2667466	Hs.55069
A_19_P00322972	-3.21282	-5.21787		BX093148 Soares fetal liver spleen 1NFLS Homo sapiens cDNA clone IMAGp998G16383 ; IMAGE:199719, mRNA sequence [BX093148]	33907935	chr13	33907876	-	FALSE	hs|13q13.1	ENST00000443576		BX093148		chr13:33907935-33907876			THC2705898	Hs.132894
A_19_P00803049	-2.97328	-4.23016			31182059	chr13	31182000	-	FALSE	hs|13q12.3					chr13:031182059-031182000			THC2627465
A_33_P3270172	-4.60822	-6.98709	LINC00628	Homo sapiens long intergenic non-protein coding RNA 628 (LINC00628), long non-coding RNA [NR_027022]	204337652	chr1	204337593	-	FALSE	hs|1q32.1		127841	NR_027022	long intergenic non-protein coding RNA 628	chr1:204337652-204337593		NR_027022	THC2612781	Hs.213144
A_19_P00327652	-3.35409	-5.65454			6209143	chr10	6209084	-	FALSE	hs|10p15.1					chr10:006209143-006209084
A_33_P3360097	6.4704	4.59249	APRT	Homo sapiens adenine phosphoribosyltransferase (APRT), transcript variant 1, mRNA [NM_000485]	88875936	chr16	88875877	-	FALSE	hs|16q24.3	ENST00000567391	353	NM_000485	adenine phosphoribosyltransferase	chr16:88875936-88875877	GO:0032869|GO:0016208|GO:0055086|GO:0044209|GO:0044281|GO:0002055|GO:0005829|GO:0005737|GO:0006168|GO:0007595|GO:0006144|GO:0043101|GO:0005654|GO:0007625|GO:0003999|GO:0070062	NM_000485	THC2467177	Hs.28914
A_33_P3367860	-3.78561	-6.8634	CHRM1	Homo sapiens cholinergic receptor, muscarinic 1 (CHRM1), mRNA [NM_000738]	62676214	chr11	62676155	-	FALSE	hs|11q12.3	ENST00000306960	1128	NM_000738	cholinergic receptor, muscarinic 1	chr11:62676214-62676155	GO:0008284|GO:0030054|GO:0005886|GO:0008283|GO:0007205|GO:0030425|GO:0032279|GO:0040012|GO:0043270|GO:0008144|GO:0045211|GO:0043679|GO:0046541|GO:0014069|GO:0090316|GO:0007274|GO:0007213|GO:0016907|GO:0007399|GO:0007165|GO:0050890|GO:0007186|GO:0016020|GO:0005887|GO:0004435|GO:0007207|GO:0006464	NM_000738	THC2462384	Hs.632119
A_33_P3417532	-5.17045	-7.04497	ILDR1	Homo sapiens immunoglobulin-like domain containing receptor 1 (ILDR1), transcript variant 1, mRNA [NM_001199799]	121713107	chr3	121713048	-	FALSE	hs|3q13.33	ENST00000344209	286676	NM_001199799	immunoglobulin-like domain containing receptor 1	chr3:121713107-121713048	GO:0070506|GO:0005886|GO:0090277|GO:0016021|GO:0006898|GO:0005829	NM_001199799	NP1241633	Hs.98484
A_33_P3311979	1.01181	-0.262398	ZFPM1	Homo sapiens zinc finger protein, FOG family member 1 (ZFPM1), mRNA [NM_153813]	88601363	chr16	88601304	+	FALSE	hs|16q24.2	ENST00000319555	161882	NM_153813	zinc finger protein, FOG family member 1	chr16:88601304-88601363	GO:0032091|GO:0005515|GO:0071733|GO:0045599|GO:0003181|GO:0045403|GO:0005634|GO:0046872|GO:0007507|GO:0060318|GO:0005737|GO:0060319|GO:0060377|GO:0045078|GO:0017053|GO:0001085|GO:0032642|GO:0030851|GO:0035162|GO:0055008|GO:0030220|GO:0001102|GO:0005667|GO:0060413|GO:0060412|GO:0003195|GO:0003192|GO:0000122|GO:0003677|GO:0003151|GO:0006351|GO:0010724|GO:0001078|GO:0035855|GO:0007596|GO:0030219|GO:…	NM_153813	THC2480847	Hs.632218
A_33_P3399534	-3.72007	-6.95168	RNU105B	Homo sapiens RNA, U105B small nucleolar (RNU105B), small nucleolar RNA [NR_004386]	8811975	chr20	8811916	+	FALSE	hs|20p12.3		26767	NR_004386	RNA, U105B small nucleolar	chr20:8811916-8811975		NR_004386
A_23_P93383	3.53587	2.50307	RGL2	Homo sapiens ral guanine nucleotide dissociation stimulator-like 2 (RGL2), transcript variant 1, mRNA [NM_004761]	33260865	chr6	33260806	-	FALSE	hs|6p21.32	ENST00000383204	5863	NM_004761	ral guanine nucleotide dissociation stimulator-like 2	chr6:33260865-33260806	GO:0005622|GO:0032320|GO:0007265|GO:0005575|GO:0005088	NM_004761	THC2523850	Hs.509622
A_23_P41599	0.363245	-3.16903	PCDHB8	Homo sapiens protocadherin beta 8 (PCDHB8), mRNA [NM_019120]	140559909	chr5	140559850	+	FALSE	hs|5q31.3	ENST00000239444	56128	NM_019120	protocadherin beta 8	chr5:140559850-140559909	GO:0005886|GO:0005509|GO:0016021|GO:0007156	NM_019120		Hs.287793
A_23_P205867	0.323866	-3.62164	NR2E3	Homo sapiens nuclear receptor subfamily 2, group E, member 3 (NR2E3), transcript variant 2, mRNA [NM_014249]	72110384	chr15	72110325	+	FALSE	hs|15q23	ENST00000617575	10002	NM_014249	nuclear receptor subfamily 2, group E, member 3	chr15:72110325-72110384	GO:0005515|GO:0010467|GO:0005667|GO:0008285|GO:0006367|GO:0060041|GO:0006366|GO:0003707|GO:0005634|GO:0000122|GO:0045872|GO:0043565|GO:0007165|GO:0045944|GO:0043401|GO:0005654|GO:0008270|GO:0004879|GO:0007602|GO:0042462|GO:0030522|GO:0007601	NM_014249	THC2523483	Hs.187354
A_24_P350759	-3.26404	-6.68019	SLC1A2	Homo sapiens solute carrier family 1 (glial high affinity glutamate transporter), member 2 (SLC1A2), transcript variant 1, mRNA [NM_004171]	35273148	chr11	35273089	-	FALSE	hs|11p13	ENST00000395753	6506	NM_004171	solute carrier family 1 (glial high affinity glutamate transporter), member 2	chr11:35273148-35273089	GO:0005515|GO:0015501|GO:0005886|GO:0051938|GO:0042493|GO:0007632|GO:0070779|GO:0005313|GO:0009611|GO:0007268|GO:0010259|GO:0055085|GO:0021537|GO:0035264|GO:0016020|GO:0046326|GO:0031668|GO:0030534|GO:0030673|GO:0016021|GO:0017153|GO:0043200|GO:0006811	NM_004171	THC2532865	Hs.502338
A_23_P164284	3.88951	-1.30288	CLDN7	Homo sapiens claudin 7 (CLDN7), transcript variant 1, mRNA [NM_001307]	7163986	chr17	7163822	-	FALSE	hs|17p13.1	ENST00000397317	1366	NM_001307	claudin 7	chr17:7163986-7163822	GO:0005515|GO:0016323|GO:0016338|GO:0005198|GO:0016021|GO:0005923|GO:0016328|GO:0042802	NM_001307	THC2466835	Hs.513915
A_33_P3708658	-3.67287	-6.19207	lnc-RP11-712L6.5.1-2	Homo sapiens cDNA FLJ39051 fis, clone NT2RP7011452. [AK096370]	126220169	chr11	126220110	-	FALSE	hs|11q24.2			AK096370	lnc-RP11-712L6.5.1-2:1	chr11:126220169-126220110			THC2623275	Hs.585206
A_23_P64243	-3.24686	-7.21104	UPK2	Homo sapiens uroplakin 2 (UPK2), mRNA [NM_006760]	118828328	chr11	118828018	+	FALSE	hs|11q23.3	ENST00000264031	7379	NM_006760	uroplakin 2	chr11:118828018-118828328	GO:0016324|GO:0005887|GO:0030855|GO:0061024|GO:0030176|GO:0007275|GO:0070062	NM_006760	THC2482561	Hs.379613
A_23_P8558	2.03472	0.451267	ABHD11	Homo sapiens abhydrolase domain containing 11 (ABHD11), transcript variant 1, mRNA [NM_148912]	73151670	chr7	73151611	-	FALSE	hs|7q11.23	ENST00000462381	83451	NM_148912	abhydrolase domain containing 11	chr7:73151670-73151611	GO:0005739|GO:0008150|GO:0003674|GO:0016787|GO:0008152|GO:0005575	NM_148912	THC2615021	Hs.647045
A_23_P37127	3.47122	-6.58552	FOXA1	Homo sapiens forkhead box A1 (FOXA1), mRNA [NM_004496]	38059605	chr14	38059546	-	FALSE	hs|14q21.1	ENST00000250448	3169	NM_004496	forkhead box A1	chr14:38059605-38059546	GO:0003700|GO:0006366|GO:0044212|GO:0000981|GO:2000049|GO:0005634|GO:0010719|GO:0045880|GO:0051091|GO:0048646|GO:0045944|GO:0006338|GO:0021904|GO:0060738|GO:0032355|GO:0060528|GO:0060743|GO:0060741|GO:0019904|GO:0060740|GO:0005730|GO:0048665|GO:0000122|GO:0042593|GO:0003677|GO:0043565|GO:0005902|GO:0001077|GO:0045931|GO:0060441|GO:0045666|GO:0060487|GO:0033148|GO:0042445|GO:0008134	NM_004496	THC2463841	Hs.163484
A_23_P83917	1.41282	-0.0178473	KDM2A	Homo sapiens lysine (K)-specific demethylase 2A (KDM2A), transcript variant 1, mRNA [NM_012308]	67024439	chr11	67024380	+	FALSE	hs|11q13.2	ENST00000526258	22992	NM_012308	lysine (K)-specific demethylase 2A	chr11:67024380-67024439	GO:0000790|GO:0006355|GO:0005730|GO:0006325|GO:0005634|GO:0006303|GO:0006351|GO:0051864|GO:0045322|GO:0070544|GO:0005654|GO:0008270|GO:0055114	NM_012308	THC2508986	Hs.124147
A_23_P309720	-3.69953	-6.32267	GABRD	Homo sapiens gamma-aminobutyric acid (GABA) A receptor, delta (GABRD), mRNA [NM_000815]	1961193	chr1	1961134	+	FALSE	hs|1p36.33	ENST00000378585	2563	NM_000815	gamma-aminobutyric acid (GABA) A receptor, delta	chr1:1961134-1961193	GO:0007165|GO:0005230|GO:0030054|GO:0005887|GO:0004890|GO:0045211|GO:0034707|GO:0006810|GO:0007268|GO:0005254	NM_000815	THC2464996	Hs.113882
A_33_P3421664	-3.05474	-6.57607	TDRD5	Homo sapiens tudor domain containing 5 (TDRD5), transcript variant 1, mRNA [NM_001199085]	179623496	chr1	179623437	+	FALSE	hs|1q25.2	ENST00000444136	163589	NM_001199085	tudor domain containing 5	chr1:179623437-179623496	GO:0033391|GO:0030719|GO:0007286|GO:0071546|GO:0043046	NM_001199085	THC2602202	Hs.197354
A_23_P148919	2.1211	1.00691	CPT2	Homo sapiens carnitine palmitoyltransferase 2 (CPT2), mRNA [NM_000098]	53679311	chr1	53679252	+	FALSE	hs|1p32.3	ENST00000371486	1376	NM_000098	carnitine palmitoyltransferase 2	chr1:53679252-53679311	GO:0005739|GO:0006635|GO:0004095|GO:0006853|GO:0005743|GO:0005730|GO:0005654|GO:0044281|GO:0044255	NM_000098	THC2467368	Hs.713535
A_19_P00803288	-4.31709	-5.57661			3665307	chr16	3665248	-	FALSE	hs|16p13.3					chr16:003665307-003665248
A_32_P169179	2.51691	-3.65177	MSX2P1	Homo sapiens msh homeobox 2 pseudogene 1 (MSX2P1), non-coding RNA [NR_002307]	56235370	chr17	56235311	+	FALSE	hs|17q22		55545	NR_002307	msh homeobox 2 pseudogene 1	chr17:56235311-56235370		NR_002307	THC2788485	Hs.381329
A_23_P164179	4.13745	0.242298	TOB1	Homo sapiens transducer of ERBB2, 1 (TOB1), transcript variant 1, mRNA [NM_005749]	48940557	chr17	48940498	-	FALSE	hs|17q21.33	ENST00000268957	10140	NM_005749	transducer of ERBB2, 1	chr17:48940557-48940498	GO:0005515|GO:0017148|GO:0030971|GO:0008285|GO:0060212|GO:0003714|GO:0060213|GO:0046332|GO:0005634|GO:0009967|GO:0030014|GO:0030514|GO:0005737|GO:0045668|GO:1900153|GO:0005070|GO:0007184	NM_005749	THC2479432	Hs.744946
A_33_P3417589	3.94884	-0.948876		keratin 8 pseudogene 44 [Source:HGNC Symbol;Acc:HGNC:39878] [ENST00000441609]	162990760	chr6	162990701	+	FALSE	hs|6q26	ENST00000441609				chr6:162990701-162990760
A_19_P00317878	-1.24291	-5.22961	LINC00659	Homo sapiens long intergenic non-protein coding RNA 659 (LINC00659), transcript variant 1, long non-coding RNA [NR_046224]	61405767	chr20	61405708	-	FALSE	hs|20q13.33		100652730	NR_046224	long intergenic non-protein coding RNA 659	chr20:61405767-61405708		NR_046224	THC2635964	Hs.254951
A_24_P508103	-3.77161	-7.18774	FAR2P1	Homo sapiens fatty acyl CoA reductase 2 pseudogene 1 (FAR2P1), long non-coding RNA [NR_026758]	130783918	chr2	130783859	-	FALSE	hs|2q21.1	ENST00000424873	440905	NR_026758	fatty acyl CoA reductase 2 pseudogene 1	chr2:130783918-130783859	GO:0080019|GO:0055114	NR_026758	THC2536202	Hs.469918
A_23_P253791	-3.58582	-6.19777	CAMP	Homo sapiens cathelicidin antimicrobial peptide (CAMP), mRNA [NM_004345]	48266915	chr3	48266856	+	FALSE	hs|3p21.31	ENST00000296435	820	NM_004345	cathelicidin antimicrobial peptide	chr3:48266856-48266915	GO:0005515|GO:0008284|GO:0051873|GO:0050830|GO:0042581|GO:0005618|GO:0042995|GO:0005615|GO:0005829|GO:0071356|GO:0071354|GO:0044130|GO:0090382|GO:0042742|GO:0070062|GO:0051701|GO:0045766|GO:0002227|GO:0050829|GO:0071222|GO:0071347|GO:0019731|GO:0001934|GO:0044140|GO:0071224	NM_004345	THC2473094	Hs.51120
A_19_P00813452	-3.5745	-5.56436			112791199	chr12	112791140	-	FALSE	hs|12q24.13					chr12:112791199-112791140
A_19_P00318230	-0.514699	-1.65423	lnc-KLF14-2	LNCipedia lincRNA (lnc-KLF14-2), lincRNA [lnc-KLF14-2:7]	130727660	chr7	130727601	-	FALSE	hs|7q32.3				lnc-KLF14-2:7	chr7:130727660-130727601
A_23_P309967	0.377953	-0.687411	DCTN5	Homo sapiens dynactin 5 (p25) (DCTN5), transcript variant 1, mRNA [NM_032486]	23680380	chr16	23680321	+	FALSE	hs|16p12.2	ENST00000563614	84516	NM_032486	dynactin 5 (p25)	chr16:23680321-23680380	GO:0019886|GO:0005813|GO:0000777|GO:0005829	NM_032486	THC2493458	Hs.435941
A_23_P112825	2.86123	1.69652	LCMT1	Homo sapiens leucine carboxyl methyltransferase 1 (LCMT1), transcript variant 1, mRNA [NM_016309]	25186270	chr16	25182080	+	FALSE	hs|16p12.1	ENST00000380966	51451	NM_016309	leucine carboxyl methyltransferase 1	chr16:25182080-25186270	GO:0005515|GO:0031333|GO:0006481|GO:0090266|GO:0006479|GO:0003880|GO:0042981|GO:0008757|GO:0010906|GO:0006464|GO:0005829	NM_016309	THC2587329	Hs.337730
A_33_P3325110	0.951307	-0.464522	SOX13	Homo sapiens SRY (sex determining region Y)-box 13 (SOX13), mRNA [NM_005686]	204086317	chr1	204086258	+	FALSE	hs|1q32.1	ENST00000367203	9580	NM_005686	SRY (sex determining region Y)-box 13	chr1:204086258-204086317	GO:0043565|GO:0005515|GO:0006355|GO:0003700|GO:0045586|GO:0005654|GO:0005634|GO:0009653|GO:0006351	NM_005686	THC2622711	Hs.201671
A_23_P366125	-0.741164	-3.14952	EME2	essential meiotic structure-specific endonuclease subunit 2 [Source:HGNC Symbol;Acc:HGNC:27289] [ENST00000570069]	1830609	chr16	1830550	+	FALSE	hs|16p13.3	ENST00000570069	197342	AK074080	essential meiotic structure-specific endonuclease subunit 2	chr16:1830550-1830609	GO:0006281|GO:0004519|GO:0090305|GO:0006310|GO:0005634|GO:0003677		THC2504155	Hs.7247
A_23_P150857	0.0847883	-2.18564	SUOX	Homo sapiens sulfite oxidase (SUOX), transcript variant 1, mRNA [NM_000456]	56398739	chr12	56398680	+	FALSE	hs|12q13.2	ENST00000394115	6821	NM_000456	sulfite oxidase	chr12:56398680-56398739	GO:0043546|GO:0034641|GO:0005758|GO:0000096|GO:0000098|GO:0005759|GO:0009055|GO:0008482|GO:0044281|GO:0070221|GO:0030151|GO:0020037	NM_000456	THC2483714	Hs.558403
A_23_P406350	1.76663	-0.987856	MFSD3	Homo sapiens major facilitator superfamily domain containing 3 (MFSD3), transcript variant 1, mRNA [NM_138431]	145736211	chr8	145736081	+	FALSE	hs|8q24.3	ENST00000301327	113655	NM_138431	major facilitator superfamily domain containing 3	chr8:145736081-145736211	GO:0015295|GO:0005887|GO:0006810|GO:0005789|GO:0055085|GO:0015992	NM_138431	THC2776509	Hs.7678
A_33_P3360341	5.21786	-4.58689	GATA3	Homo sapiens GATA binding protein 3 (GATA3), transcript variant 1, mRNA [NM_001002295]	8117131	chr10	8117072	+	FALSE	hs|10p14	ENST00000379328	2625	NM_001002295	GATA binding protein 3	chr10:8117072-8117131	GO:0000987|GO:0005515|GO:0043627|GO:0032753|GO:0000790|GO:0003700|GO:0003180|GO:0006366|GO:0003281|GO:0009791|GO:0009653|GO:0043523|GO:0007411|GO:0032689|GO:0010332|GO:0031929|GO:0035799|GO:0000976|GO:0042472|GO:0001709|GO:0003713|GO:0006952|GO:0000122|GO:0000979|GO:0001701|GO:0014065|GO:0035898|GO:0001806|GO:0010595|GO:0002572|GO:0010975|GO:0005654|GO:0008270|GO:0001158|GO:0008134|GO:0008285|GO:…	NM_001002295	THC2615147	Hs.524134
A_23_P76529	-0.998456	-2.4709	ITGB7	Homo sapiens integrin, beta 7 (ITGB7), transcript variant 1, mRNA [NM_000889]	53585216	chr12	53585157	-	FALSE	hs|12q13.13	ENST00000422257	3695	NM_000889	integrin, beta 7	chr12:53585216-53585157	GO:0005515|GO:0008305|GO:0003366|GO:0005886|GO:0009986|GO:0007275|GO:0009615|GO:0050901|GO:0072678|GO:0046872|GO:0043235|GO:0034669|GO:0007160|GO:0016020|GO:0001618|GO:0007229|GO:0030198|GO:0050776|GO:0043113|GO:0034446|GO:0034113|GO:0007155|GO:0050839|GO:0070062	NM_000889	THC2472211	Hs.654470
A_19_P00809354	-2.47601	-3.70305			133843451	chr5	133843392	+	FALSE	hs|5q31.1					chr5:133843392-133843451
A_33_P3606685	-4.98001	-6.81506	C12orf80	Homo sapiens chromosome 12 open reading frame 80 (C12orf80), mRNA [NM_001242696]	52599432	chr12	52599373	-	FALSE	hs|12q13.13	ENST00000551894	283403	NM_001242696	chromosome 12 open reading frame 80	chr12:52599432-52599373		NM_001242696	THC2604617	Hs.667179
A_24_P42136	7.77552	4.60745	KRT18	Homo sapiens keratin 18, type I (KRT18), transcript variant 1, mRNA [NM_000224]	53345636	chr12	53345577	+	FALSE	hs|12q13.13	ENST00000504966	3875	NM_000224	keratin 18, type I	chr12:53345577-53345636	GO:0005515|GO:0005882|GO:0048471|GO:0043066|GO:0005815|GO:0045104|GO:0034451|GO:0097284|GO:0005730|GO:0097191|GO:0009653|GO:0033209|GO:0071944|GO:0005737|GO:0007049|GO:0005198|GO:0097110|GO:0016032|GO:0045095|GO:0043000|GO:0070062	NM_000224	THC2531480	Hs.406013
A_23_P12635	4.07679	2.87172	FBXL15	Homo sapiens F-box and leucine-rich repeat protein 15 (FBXL15), mRNA [NM_024326]	104182845	chr10	104182786	+	FALSE	hs|10q24.32	ENST00000224862	79176	NM_024326	F-box and leucine-rich repeat protein 15	chr10:104182786-104182845	GO:0005515|GO:0030513|GO:0005737|GO:0004842|GO:0016567|GO:0000086|GO:0030282|GO:0009953|GO:0031146|GO:0019005	NM_024326	THC2498376	Hs.380081
A_33_P3299560	-2.20408	-5.43357	LEKR1	Homo sapiens cDNA FLJ37161 fis, clone BRACE2026725. [AK094480]	156545449	chr3	156545390	+	FALSE	hs|3q25.31		389170	AK094480	leucine, glutamate and lysine rich 1	chr3:156545390-156545449			THC2480074	Hs.478048
A_33_P3212092	1.95222	-1.28188	PDCD4	Homo sapiens programmed cell death 4 (neoplastic transformation inhibitor) (PDCD4), transcript variant 2, mRNA [NM_145341]	112659661	chr10	112659602	+	FALSE	hs|10q25.2	ENST00000393104	27250	NM_145341	programmed cell death 4 (neoplastic transformation inhibitor)	chr10:112659602-112659661	GO:0005515|GO:0005737|GO:0007569|GO:0003723|GO:0006915|GO:0005654|GO:0005634|GO:0045786|GO:0043508|GO:0045892|GO:0005829	NM_145341	THC2469756	Hs.711490
A_33_P3360728	5.47959	3.09431	BLVRB	Homo sapiens biliverdin reductase B (BLVRB), mRNA [NM_000713]	40953760	chr19	40953701	-	FALSE	hs|19q13.2	ENST00000263368	645	NM_000713	biliverdin reductase B	chr19:40953760-40953701	GO:0005737|GO:0042602|GO:0006778|GO:0005886|GO:0004074|GO:0005654|GO:0044281|GO:0042167|GO:0070062|GO:0055114|GO:0005829	NM_000713	THC2468607	Hs.515785
A_23_P40718	-2.09947	-5.04354	PARVB	Homo sapiens parvin, beta (PARVB), transcript variant 1, mRNA [NM_001003828]	44559760	chr22	44553927	+	FALSE	hs|22q13.31	ENST00000406477	29780	NM_001003828	parvin, beta	chr22:44553927-44559760	GO:0005515|GO:0030018|GO:0005886|GO:0031532|GO:0034329|GO:0030032|GO:0003779|GO:0030027|GO:0005829|GO:0030031|GO:0071963|GO:0005856|GO:0007155|GO:0005925	NM_001003828	THC2677325	Hs.475074
A_23_P152284	3.1655	2.05834	SNRNP25	Homo sapiens small nuclear ribonucleoprotein 25kDa (U11/U12) (SNRNP25), mRNA [NM_024571]	105793	chr16	105507	+	FALSE	hs|16p13.3	ENST00000466183	79622	NM_024571	small nuclear ribonucleoprotein 25kDa (U11/U12)	chr16:105507-105793	GO:0008380|GO:0006397|GO:0005737|GO:0005654|GO:0005634|GO:0005689|GO:0045171	NM_024571	THC2643349	Hs.15277
A_23_P106741	4.51094	3.27263	PSMD7	Homo sapiens proteasome (prosome, macropain) 26S subunit, non-ATPase, 7 (PSMD7), mRNA [NM_002811]	74340161	chr16	74340102	+	FALSE	hs|16q23.1	ENST00000219313	5713	NM_002811	proteasome (prosome, macropain) 26S subunit, non-ATPase, 7	chr16:74340102-74340161	GO:0005515|GO:0002474|GO:0010467|GO:0090263|GO:0005634|GO:0044281|GO:0031145|GO:0042803|GO:0005829|GO:0034641|GO:0000082|GO:0016032|GO:0090090|GO:0070062|GO:0006977|GO:0000209|GO:0000502|GO:0043066|GO:0005838|GO:0006521|GO:0051437|GO:0042590|GO:0006915|GO:0042981|GO:0051436|GO:0051439|GO:0016020|GO:0002479|GO:0005654|GO:0000278	NM_002811	THC2469533	Hs.440604
A_23_P140009	-4.41993	-6.15122	SLC10A2	Homo sapiens solute carrier family 10 (sodium/bile acid cotransporter), member 2 (SLC10A2), mRNA [NM_000452]	103696811	chr13	103696752	-	FALSE	hs|13q33.1	ENST00000245312	6555	NM_000452	solute carrier family 10 (sodium/bile acid cotransporter), member 2	chr13:103696811-103696752	GO:0000502|GO:0005886|GO:0008508|GO:0005634|GO:0044281|GO:0055085|GO:0005902|GO:0016324|GO:0005887|GO:0015721|GO:0006810|GO:0008206|GO:0006814	NM_000452	THC2477598	Hs.194783
A_24_P330796	-1.55581	-3.16986	MKS1	Homo sapiens Meckel syndrome, type 1 (MKS1), transcript variant 1, mRNA [NM_017777]	56288363	chr17	56288049	-	FALSE	hs|17q22	ENST00000581761	54903	NM_017777	Meckel syndrome, type 1	chr17:56288363-56288049	GO:0005515|GO:0042384|GO:0005813|GO:0005737|GO:0006996|GO:0016020|GO:0005814|GO:0060271|GO:0036038|GO:0048754|GO:0036064|GO:0005829	NM_017777	THC2480212	Hs.408843
A_23_P100001	2.61815	-1.19037	FAM174B	Homo sapiens family with sequence similarity 174, member B (FAM174B), mRNA [NM_207446]	93160848	chr15	93160789	-	FALSE	hs|15q26.1	ENST00000327355	400451	NM_207446	family with sequence similarity 174, member B	chr15:93160848-93160789	GO:0016021	NM_207446	THC2462674	Hs.27373
A_24_P46130	-4.00047	-7.05478	ACPP	Homo sapiens acid phosphatase, prostate (ACPP), transcript variant 1, mRNA [NM_001099]	132077402	chr3	132077343	+	FALSE	hs|3q22.1	ENST00000336375	55	NM_001099	acid phosphatase, prostate	chr3:132077343-132077402	GO:0033265|GO:0005886|GO:0003993|GO:0046085|GO:0005634|GO:0030175|GO:0005765|GO:0005615|GO:0042131|GO:0042803|GO:0042802|GO:0005622|GO:0016791|GO:0006772|GO:0052642|GO:0060168|GO:0030141|GO:0070062|GO:0012506|GO:0005771|GO:0031985|GO:0045177|GO:0006144|GO:0016311|GO:0008253|GO:0016021|GO:0009117|GO:0051930	NM_001099	THC2478204	Hs.433060
A_33_P3289561	1.85426	0.133533		Q5SY11_HUMAN (Q5SY11) Collagen, type V, alpha 1, partial (9%) [THC2652746]	16555236	chr1	16555177	-	FALSE	hs|1p36.13					chr1:016555236-016555177			THC2652746
A_33_P3224078	-3.24737	-5.6384	PTGER4P2-CDK2AP2P2	Homo sapiens PTGER4P2-CDK2AP2P2 readthrough transcribed pseudogene (PTGER4P2-CDK2AP2P2), non-coding RNA [NR_024496]	66500030	chr9	66499971	+	FALSE	hs|9q13		442421	NR_024496	PTGER4P2-CDK2AP2P2 readthrough transcribed pseudogene	chr9:66499971-66500030		NR_024496	THC2505266	Hs.745371
A_33_P3220047	-5.32044	-6.63567	AKNA	Homo sapiens AT-hook transcription factor (AKNA), mRNA [NM_030767]	117138898	chr9	117138839	-	FALSE	hs|9q32	ENST00000312033	80709	NM_030767	AT-hook transcription factor	chr9:117138898-117138839	GO:0001077|GO:0016020|GO:0045944|GO:0005634|GO:0000978|GO:0006351	NM_030767	NP1242542	Hs.494895
A_24_P256512	-2.7033	-5.97948	STH	Homo sapiens saitohin (STH), mRNA [NM_001007532]	44076775	chr17	44076716	+	FALSE	hs|17q21.31	ENST00000537309	246744	NM_001007532	saitohin	chr17:44076716-44076775	GO:0005737|GO:0005634	NM_001007532	THC2754483	Hs.661831
A_33_P3384617	-1.31242	-2.98447	XLOC_l2_003882	BROAD Institute lincRNA (XLOC_l2_003882), lincRNA [TCONS_l2_00007046]	19380231	chr13	19380172	-	FALSE	hs|13q11					chr13:19380231-19380172			THC2493596	Hs.558816
A_23_P93311	3.67087	1.19878	DDR1	Homo sapiens discoidin domain receptor tyrosine kinase 1 (DDR1), transcript variant 2, mRNA [NM_013993]	30867436	chr6	30867378	+	FALSE	hs|6p21.33	ENST00000418800	780	NM_013993	discoidin domain receptor tyrosine kinase 1	chr6:30867378-30867436	GO:0005515|GO:0044319|GO:0008285|GO:0005886|GO:0005518|GO:0005615|GO:0001558|GO:0046872|GO:0010715|GO:0043583|GO:0046777|GO:0030198|GO:0007155|GO:0038083|GO:0070062|GO:0007566|GO:0014909|GO:0038063|GO:0005524|GO:0038062|GO:0043235|GO:0061302|GO:0007595|GO:0005887|GO:0001952|GO:0004714|GO:0060749|GO:0060444	NM_013993	THC2477424	Hs.631988
A_33_P3240295	5.74363	2.47504		keratin 18 pseudogene 26 [Source:HGNC Symbol;Acc:HGNC:33395] [ENST00000454475]	74534419	chr2	74534360	-	FALSE	hs|2p13.1	ENST00000454475				chr2:74534419-74534360
A_33_P3223002	-2.06235	-7.22185	C5AR2	Homo sapiens complement component 5a receptor 2 (C5AR2), transcript variant 1, mRNA [NM_001271749]	47845271	chr19	47845212	+	FALSE	hs|19q13.32	ENST00000600626	27202	NM_001271749	complement component 5a receptor 2	chr19:47845212-47845271	GO:0005515|GO:0050679|GO:2000482|GO:0004944|GO:0005886|GO:0032720|GO:0045177|GO:0006954|GO:0009925|GO:1900165|GO:0006935|GO:0007186|GO:0090024|GO:0016021|GO:0070374	NM_001271749	THC2476548	Hs.534412
A_33_P3379046	-0.73473	-1.80066	LOC729770	PREDICTED: Homo sapiens uncharacterized LOC729770 (LOC729770), misc_RNA [XR_112442]	222439162	chr2	222439103	+	FALSE	hs|2q36.1		729770	XR_112442	uncharacterized LOC729770	chr2:222439103-222439162		XR_112442	THC2608026	Hs.591612
A_24_P401174	-2.31347	-3.52309	KIAA0556	Homo sapiens KIAA0556 (KIAA0556), mRNA [NM_015202]	27720183	chr16	27720124	+	FALSE	hs|16p12.1	ENST00000567894	23247	NM_015202	KIAA0556	chr16:27720124-27720183	GO:0005886|GO:0005654|GO:0005634|GO:0005615	NM_015202	THC2481654	Hs.460459
A_19_P00318461	0.805492	-4.18458	LOC101927137	Homo sapiens cDNA FLJ26070 fis, clone PRS09374. [AK129581]	1625146	chr2	1625087	-	FALSE	hs|2p25.3	ENST00000366424	101927137		uncharacterized LOC101927137	chr2:1625146-1625087			NP1158137	Hs.640051
A_19_P00806964	-5.0657	-6.77609			20401758	chr18	20401699	-	FALSE	hs|18q11.2					chr18:020401758-020401699
A_23_P111860	1.25436	-0.362231	RADIL	Homo sapiens Ras association and DIL domains (RADIL), mRNA [NM_018059]	4838849	chr7	4838790	-	FALSE	hs|7p22.1	ENST00000473130	55698	NM_018059	Ras association and DIL domains	chr7:4838849-4838790	GO:0007165|GO:0005874|GO:0034446|GO:0007275	NM_018059	THC2474122	Hs.667336
A_19_P00806810	-4.71487	-7.34184			84267097	chr1	84267038	-	FALSE	hs|1p31.1					chr1:084267097-084267038
A_23_P19134	-0.471194	-4.28675	GPR98	Homo sapiens G protein-coupled receptor 98 (GPR98), transcript variant 1, mRNA [NM_032119]	90459826	chr5	90459768	+	FALSE	hs|5q14.3	ENST00000405460	84059	NM_032119	G protein-coupled receptor 98	chr5:90459768-90459826	GO:0005515|GO:0048471|GO:0060122|GO:0009986|GO:0002142|GO:0004930|GO:0007605|GO:0005509|GO:0048496|GO:0045494|GO:0007399|GO:0043235|GO:0005737|GO:0016337|GO:0007186|GO:0016020|GO:0050910|GO:0050877|GO:0017022|GO:0016021|GO:0007601|GO:0050953|GO:0070062	NM_032119	THC2461551	Hs.591777
A_33_P3244181	5.29588	3.12317	HSBP1	Homo sapiens heat shock factor binding protein 1 (HSBP1), mRNA [NM_001537]	83842975	chr16	83842916	+	FALSE	hs|16q23.3	ENST00000567382	3281	NM_001537	heat shock factor binding protein 1	chr16:83842916-83842975	GO:0034605|GO:0006936|GO:0003714|GO:0005654|GO:0005634|GO:0000122|GO:0035987|GO:0005856|GO:1900034	NM_001537	THC2566316	Hs.250899
A_33_P3215059	1.49863	0.441668	NSMCE1	Homo sapiens non-SMC element 1 homolog (S. cerevisiae) (NSMCE1), mRNA [NM_145080]	27244420	chr16	27244361	-	FALSE	hs|16p12.1	ENST00000566087	197370	NM_145080	non-SMC element 1 homolog (S. cerevisiae)	chr16:27244420-27244361	GO:0005515|GO:0000781|GO:0004842|GO:0016567|GO:0016874|GO:0030915|GO:2001022|GO:0006310|GO:0043231|GO:0035556|GO:0005737|GO:0006281|GO:0005654|GO:0008270	NM_145080	THC2631292	Hs.284295
A_23_P117424	2.26092	0.289157	DCAF11	Homo sapiens DDB1 and CUL4 associated factor 11 (DCAF11), transcript variant 1, mRNA [NM_025230]	24592870	chr14	24592811	+	FALSE	hs|14q11.2	ENST00000558914	80344	NM_025230	DDB1 and CUL4 associated factor 11	chr14:24592811-24592870	GO:0005515|GO:0016567|GO:0005654|GO:0080008	NM_025230	THC2751000	Hs.525251
A_23_P138938	1.29145	-5.51712	PGR	Homo sapiens progesterone receptor (PGR), transcript variant 2, mRNA [NM_000926]	100912768	chr11	100912709	-	FALSE	hs|11q22.1	ENST00000534780	5241	NM_000926	progesterone receptor	chr11:100912768-100912709	GO:0060748|GO:0005515|GO:0050847|GO:0050678|GO:0010467|GO:0006367|GO:0007267|GO:0003707|GO:0005102|GO:0001542|GO:0005741|GO:0000978|GO:0003677|GO:0007165|GO:0001077|GO:0045944|GO:0010629|GO:0043401|GO:0008270|GO:0002070|GO:0005654|GO:0004879|GO:0019899|GO:0005496	NM_000926	NP527110	Hs.32405
A_24_P136124	-2.20172	-4.66997		HCG2019237 {ECO:0000313	16532283	chr20	16532224	-	FALSE	hs|20p12.1	ENST00000623513		AF258585		chr20:16532283-16532224			THC2487174
A_23_P421306	3.04708	-0.30048	SYT12	Homo sapiens synaptotagmin XII (SYT12), transcript variant 1, mRNA [NM_177963]	66818278	chr11	66818219	+	FALSE	hs|11q13.2	ENST00000393946	91683	NM_177963	synaptotagmin XII	chr11:66818219-66818278	GO:0030054|GO:0030672|GO:0016021	NM_177963	THC2472669	Hs.287636
A_23_P89589	0.162574	-0.847385	PER1	Homo sapiens period circadian clock 1 (PER1), mRNA [NM_002616]	8044326	chr17	8044267	-	FALSE	hs|17p13.1	ENST00000582719	5187	NM_002616	period circadian clock 1	chr17:8044326-8044267	GO:0005634|GO:0051591|GO:0000989|GO:0005737|GO:0046329|GO:0009649|GO:0045944|GO:1900744|GO:0004871|GO:0019900|GO:0043153|GO:0031625|GO:0043124|GO:0070932|GO:0042634|GO:0070888|GO:0000122|GO:0000978|GO:2000323|GO:0006351|GO:0031490|GO:0032922|GO:0007165|GO:0010608|GO:0043966|GO:0043967|GO:1900015|GO:0002028|GO:0007623|GO:0042752|GO:0097167|GO:0045892|GO:0008134	NM_002616	THC2468124	Hs.445534
A_19_P00811236	-0.487114	-4.96181			32644033	chr12	32643974	+	FALSE	hs|12p11.21					chr12:032643974-032644033			THC2680948
A_19_P00806502	-0.807475	-3.59457		ALU7_HUMAN (P39194) Alu subfamily SQ sequence contamination warning entry, partial (13%) [THC2564499]	82169189	chr16	82169130	-	FALSE	hs|16q23.3					chr16:082169189-082169130			THC2564499
A_23_P256724	0.710618	-3.10316	TNFRSF10C	Homo sapiens tumor necrosis factor receptor superfamily, member 10c, decoy without an intracellular domain (TNFRSF10C), mRNA [NM_003841]	22974542	chr8	22974483	+	FALSE	hs|8p21.3	ENST00000517558	8794	NM_003841	tumor necrosis factor receptor superfamily, member 10c, decoy without an intracellular domain	chr8:22974483-22974542	GO:0007165|GO:0045569|GO:0005887|GO:0006915|GO:0031225|GO:0004888	NM_003841	THC2471600	Hs.655801
A_19_P00808088	-3.42508	-4.94616	LMCD1-AS1	Homo sapiens LMCD1 antisense RNA 1 (head to head) (LMCD1-AS1), long non-coding RNA [NR_033378]	8540430	chr3	8540371	-	FALSE	hs|3p26.1		100288428	NR_033378	LMCD1 antisense RNA 1 (head to head)	chr3:8540430-8540371		NR_033378	THC2617386	Hs.651576
A_33_P3336810	-0.336582	-1.41313	NUDT17	Homo sapiens nudix (nucleoside diphosphate linked moiety X)-type motif 17 (NUDT17), mRNA [NM_001012758]	145586552	chr1	145586493	-	FALSE	hs|1q21.1	ENST00000334513	200035	NM_001012758	nudix (nucleoside diphosphate linked moiety X)-type motif 17	chr1:145586552-145586493	GO:0016787|GO:0008152|GO:0046872	NM_001012758	THC2483950	Hs.585066
A_33_P3846653	5.99851	-1.46932	KRT19P2	Homo sapiens keratin 19 pseudogene 2 (KRT19P2), non-coding RNA [NR_036685]	95228795	chr12	95228736	+	FALSE	hs|12q22	ENST00000557173	160313	NR_036685	keratin 19 pseudogene 2	chr12:95228736-95228795		NR_036685	NP208931	Hs.527883
A_23_P157136	-1.50691	-7.157	SCIN	Homo sapiens scinderin (SCIN), transcript variant 2, mRNA [NM_033128]	12692402	chr7	12692343	+	FALSE	hs|7p21.3	ENST00000341757	85477	NM_033128	scinderin	chr7:12692343-12692402	GO:0008285|GO:0043065|GO:0051047|GO:0005509|GO:0005546|GO:0003779|GO:0032330|GO:0051693|GO:0045010|GO:0051014|GO:0005545|GO:0043234|GO:0045654|GO:0005737|GO:0051015|GO:0017156|GO:0001786|GO:0005856|GO:0005938|GO:0070062	NM_033128	THC2471844	Hs.655515
A_19_P00315651	-1.38952	-4.10198	LINC00659	Homo sapiens long intergenic non-protein coding RNA 659 (LINC00659), transcript variant 1, long non-coding RNA [NR_046224]	61405827	chr20	61405768	-	FALSE	hs|20q13.33		100652730	NR_046224	long intergenic non-protein coding RNA 659	chr20:61405827-61405768		NR_046224	THC2635964	Hs.254951
A_24_P87114	-2.38189	-3.624	USP30	Homo sapiens ubiquitin specific peptidase 30 (USP30), transcript variant 1, mRNA [NM_032663]	109520837	chr12	109520778	+	FALSE	hs|12q24.11	ENST00000491362	84749	NM_032663	ubiquitin specific peptidase 30	chr12:109520778-109520837	GO:0005739|GO:0004197|GO:0016579|GO:0008053|GO:0004843|GO:0000422|GO:0061136|GO:0043161|GO:0005741|GO:0016021	NM_032663	THC2727891	Hs.486434
A_23_P101476	-1.64868	-2.79579	ZNF442	Homo sapiens zinc finger protein 442 (ZNF442), mRNA [NM_030824]	12460558	chr19	12460499	-	FALSE	hs|19p13.2	ENST00000242804	79973	NM_030824	zinc finger protein 442	chr19:12460558-12460499	GO:0006355|GO:0005634|GO:0003677|GO:0046872|GO:0006351	NM_030824	THC2481431	Hs.253193
A_23_P48713	1.08234	-0.342931	PTGR2	Homo sapiens prostaglandin reductase 2 (PTGR2), transcript variant 1, mRNA [NM_152444]	74350854	chr14	74349133	+	FALSE	hs|14q24.3	ENST00000556219	145482	NM_152444	prostaglandin reductase 2	chr14:74349133-74350854	GO:0036132|GO:0005737|GO:0006693|GO:0047522|GO:0008270|GO:0070062|GO:0055114	NM_152444	THC2472632	Hs.632344
A_24_P225878	-4.70462	-6.3304	KIF9	Homo sapiens kinesin family member 9 (KIF9), transcript variant 1, mRNA [NM_022342]	47277037	chr3	47270168	-	FALSE	hs|3p21.31	ENST00000452770	64147	NM_022342	kinesin family member 9	chr3:47277037-47270168	GO:0005515|GO:0008017|GO:0005871|GO:0071801|GO:0005874|GO:0002102|GO:0003777|GO:0031982|GO:0005524|GO:0005737|GO:0022617|GO:0007596|GO:0008152|GO:0046983|GO:0016887|GO:0007018	NM_022342	THC2477172	Hs.373947
A_33_P3213822	2.93628	-2.66533	KCNK2	Homo sapiens potassium channel, two pore domain subfamily K, member 2 (KCNK2), transcript variant 1, mRNA [NM_001017424]	215410411	chr1	215410352	+	FALSE	hs|1q41	ENST00000444842	3776	NM_001017424	potassium channel, two pore domain subfamily K, member 2	chr1:215410352-215410411	GO:0015271|GO:0007186|GO:0005886|GO:0005783|GO:0008076|GO:0042391|GO:0019870|GO:0005789|GO:0007268|GO:0034765|GO:0022841|GO:0071805	NM_001017424	THC2487175	Hs.497745
A_24_P135748	0.258765	-2.81125	GRTP1	Homo sapiens growth hormone regulated TBC protein 1 (GRTP1), transcript variant 1, mRNA [NM_024719]	113999217	chr13	113980387	-	FALSE	hs|13q34	ENST00000326039	79774	NM_024719	growth hormone regulated TBC protein 1	chr13:113999217-113980387	GO:0032851|GO:0005097	NM_024719	THC2602363	Hs.745043
A_23_P108501	1.37653	-1.30507	EPHA4	Homo sapiens EPH receptor A4 (EPHA4), mRNA [NM_004438]	222290776	chr2	222290717	-	FALSE	hs|2q36.1	ENST00000424339	2043	NM_004438	EPH receptor A4	chr2:222290776-222290717	GO:0005515|GO:0030424|GO:0097161|GO:0030054|GO:0031594|GO:0005886|GO:0008347|GO:0005783|GO:0005741|GO:0030175|GO:0030425|GO:0042802|GO:0005005|GO:0005737|GO:0005004|GO:0046777|GO:0032314|GO:0048681|GO:0043197|GO:0007411|GO:0045211|GO:0007628|GO:0043204|GO:0043679|GO:0043507|GO:0061001|GO:0007155|GO:0097156|GO:0097155|GO:0032317|GO:0005794|GO:0048013|GO:0009986|GO:0021957|GO:2001108|GO:0014069|GO:…	NM_004438	THC2466360	Hs.371218
A_24_P234116	2.69654	1.26351	C1orf56	Homo sapiens chromosome 1 open reading frame 56 (C1orf56), mRNA [NM_017860]	151023851	chr1	151023792	+	FALSE	hs|1q21.3	ENST00000368926	54964	NM_017860	chromosome 1 open reading frame 56	chr1:151023792-151023851	GO:0005737|GO:0005654|GO:0005576	NM_017860	NP181574	Hs.549171
A_33_P3399248	2.23202	0.396026	UFM1	Homo sapiens ubiquitin-fold modifier 1 (UFM1), transcript variant 5, mRNA [NM_001286706]	38934954	chr13	38934895	+	FALSE	hs|13q13.3	ENST00000239878	51569	NM_001286706	ubiquitin-fold modifier 1	chr13:38934895-38934954	GO:0034976|GO:0005737|GO:0071569|GO:0033146|GO:0005634|GO:0070062	NM_001286706	THC2506993	Hs.643655
A_23_P202587	1.90223	0.112756	KIAA1598	Homo sapiens KIAA1598 (KIAA1598), transcript variant 2, mRNA [NM_018330]	118644665	chr10	118644606	-	FALSE	hs|10q25.3	ENST00000497044	57698	NM_018330	KIAA1598	chr10:118644665-118644606	GO:0007411|GO:2001222|GO:2000114|GO:0044295|GO:0019900	NM_018330	THC2491701	Hs.501140
A_33_P3262789	4.66994	1.41117	REEP6	Homo sapiens receptor accessory protein 6 (REEP6), mRNA [NM_138393]	1497921	chr19	1497862	+	FALSE	hs|19p13.3	ENST00000233596	92840	NM_138393	receptor accessory protein 6	chr19:1497862-1497921	GO:0008150|GO:0003674|GO:0032386|GO:0005789|GO:0045177|GO:0005634|GO:0016021|GO:0044317	NM_138393	THC2464177	Hs.76277
A_23_P392384	2.61556	-0.502386	AIF1L	Homo sapiens allograft inflammatory factor 1-like (AIF1L), transcript variant 3, mRNA [NM_001185095]	133998392	chr9	133998333	+	FALSE	hs|9q34.12	ENST00000372314	83543	NM_001185095	allograft inflammatory factor 1-like	chr9:133998333-133998392	GO:0005737|GO:0051015|GO:0005884|GO:0005509|GO:0032587|GO:0015629|GO:0005925|GO:0070062	NM_001185095	THC2469677	Hs.4944
A_33_P3239338	3.89759	2.53036	DGKZ	Homo sapiens diacylglycerol kinase, zeta (DGKZ), transcript variant 4, mRNA [NM_001105540]	46402097	chr11	46402038	+	FALSE	hs|11p11.2	ENST00000527211	8525	NM_001105540	diacylglycerol kinase, zeta	chr11:46402038-46402097	GO:0004857|GO:0005515|GO:0005886|GO:0030168|GO:0005634|GO:0001727|GO:0008022|GO:0043086|GO:0005524|GO:0046872|GO:0030027|GO:0007205|GO:0035556|GO:0046580|GO:0016310|GO:0005737|GO:0003951|GO:0016477|GO:0045930|GO:0007596|GO:0004143|GO:0046834|GO:0005654|GO:0031571	NM_001105540	THC2483849	Hs.502461
A_24_P941930	-0.416669	-1.50493	EAF1	Homo sapiens ELL associated factor 1 (EAF1), mRNA [NM_033083]	15483703	chr3	15483644	+	FALSE	hs|3p25.1	ENST00000396842	85403	NM_033083	ELL associated factor 1	chr3:15483644-15483703	GO:0005515|GO:0006355|GO:0005737|GO:0015030|GO:0016607|GO:0032783|GO:0005654|GO:0008023|GO:0006351	NM_033083	THC2492160	Hs.716733
A_24_P13715	-3.03354	-5.21714	FBXO22	Homo sapiens F-box protein 22 (FBXO22), transcript variant 1, mRNA [NM_147188]	76225910	chr15	76225851	+	FALSE	hs|15q24.2	ENST00000569022	26263	NM_147188	F-box protein 22	chr15:76225851-76225910	GO:0000209|GO:0006511|GO:2000060|GO:0030018|GO:0004842|GO:0048742|GO:0032436|GO:0005634|GO:0006464|GO:0009267|GO:0006913	NM_147188	THC2480276	Hs.591115
A_23_P334883	-0.616256	-4.80862	SHANK2	Homo sapiens SH3 and multiple ankyrin repeat domains 2 (SHANK2), transcript variant 1, mRNA [NM_012309]	70314422	chr11	70314363	-	FALSE	hs|11q13.3	ENST00000423696	22941	NM_012309	SH3 and multiple ankyrin repeat domains 2	chr11:70314422-70314363	GO:0005515|GO:0043005|GO:0060170|GO:0017124|GO:0008328|GO:0030054|GO:0005886|GO:0005883|GO:0060291|GO:0060292|GO:0031526|GO:0030426|GO:0016324|GO:0030160|GO:0043197|GO:0045211|GO:0043025|GO:0007613|GO:0030534|GO:0007612|GO:0035640|GO:0014069|GO:0005575|GO:0071625|GO:0007416|GO:0001917|GO:0035255|GO:0035176|GO:0001750	NM_012309	THC2632060	Hs.268726
A_33_P3424062	0.0782669	-4.95437	KCNF1	Homo sapiens potassium channel, voltage gated modifier subfamily F, member 1 (KCNF1), mRNA [NM_002236]	11054132	chr2	11054073	+	FALSE	hs|2p25.1	ENST00000295082	3754	NM_002236	potassium channel, voltage gated modifier subfamily F, member 1	chr2:11054073-11054132	GO:0005251|GO:0005886|GO:0008076|GO:0007268|GO:0005267|GO:0051260|GO:0034765|GO:0016021|GO:0006813|GO:0071805	NM_002236	THC2475164	Hs.23735
A_33_P3322450	-4.27537	-6.78202	RAB3IP	RAB3A interacting protein [Source:HGNC Symbol;Acc:HGNC:16508] [ENST00000378815]	70190346	chr12	70190287	+	FALSE	hs|12q15	ENST00000378815	117177	XM_006719228	RAB3A interacting protein	chr12:70190287-70190346	GO:0005515|GO:0017112|GO:0005813|GO:0006996|GO:0033365|GO:0032851|GO:0005634|GO:0006893|GO:0030027|GO:0036064|GO:0005829|GO:0042384|GO:0006612|GO:0005856	XM_006719228	THC2487931	Hs.258209
A_23_P55373	-2.60076	-7.07356	ALOX15	Homo sapiens arachidonate 15-lipoxygenase (ALOX15), mRNA [NM_001140]	4534989	chr17	4534930	-	FALSE	hs|17p13.2	ENST00000293761	246	NM_001140	arachidonate 15-lipoxygenase	chr17:4534989-4534930	GO:0005515|GO:0019369|GO:0006646|GO:0034976|GO:0005886|GO:0010811|GO:0035358|GO:0044281|GO:0030282|GO:0006691|GO:0035963|GO:0005829|GO:0006954|GO:0030838|GO:0071277|GO:0034116|GO:0070374|GO:2001303|GO:0002820|GO:0005811|GO:0005506|GO:0019372|GO:0005546|GO:0043277|GO:0031234|GO:0004052|GO:0001503|GO:0016020|GO:0042060|GO:0047977|GO:0097260|GO:0051122|GO:0051120|GO:0055114|GO:0050473	NM_001140	THC2475507	Hs.73809
A_23_P348749	-3.4554	-6.43748	AK9	Homo sapiens adenylate kinase 9 (AK9), transcript variant 2, mRNA [NM_145025]	109953475	chr6	109953416	-	FALSE	hs|6q21	ENST00000285397	221264	NM_145025	adenylate kinase 9	chr6:109953475-109953416	GO:0031965|GO:0006186|GO:0005737|GO:0050145|GO:0005730|GO:0004550|GO:0006757|GO:0005654|GO:0005634|GO:0006756|GO:0006174|GO:0005524	NM_145025	THC2474071	Hs.205144
A_23_P309381	2.85468	-0.202413	HIST2H2AA4	Homo sapiens histone cluster 2, H2aa4 (HIST2H2AA4), mRNA [NM_001040874]	149822687	chr1	149822628	+	FALSE	hs|1q21.2	ENST00000607355	723790	NM_001040874	histone cluster 2, H2aa4	chr1:149822628-149822687	GO:0008150|GO:0003674|GO:0046982|GO:0005634|GO:0000786|GO:0003677|GO:0070062	NM_001040874	THC2462331	Hs.745563
A_33_P3366391	0.0301685	-2.71485		keratin 18 pseudogene 59 [Source:HGNC Symbol;Acc:HGNC:48886] [ENST00000534728]	124984751	chr11	124984692	+	FALSE	hs|11q24.2	ENST00000534728				chr11:124984692-124984751			THC2488140	Hs.640102
A_23_P127475	2.12388	0.918015	CCS	Homo sapiens copper chaperone for superoxide dismutase (CCS), mRNA [NM_005125]	66373194	chr11	66373026	+	FALSE	hs|11q13.2	ENST00000530384	9973	NM_005125	copper chaperone for superoxide dismutase	chr11:66373026-66373194	GO:0005515|GO:0051353|GO:0005507|GO:0006801|GO:0015035|GO:0005634|GO:0035434|GO:0005829|GO:0015680|GO:0005737|GO:0005375|GO:0019430|GO:0008270|GO:0000302|GO:0055114|GO:0004784	NM_005125	THC2732687	Hs.502917
A_24_P605081	-1.95313	-3.96283	PSMD5-AS1	Homo sapiens PSMD5 antisense RNA 1 (head to head) (PSMD5-AS1), long non-coding RNA [NR_024408]	123615787	chr9	123615728	+	FALSE	hs|9q33.2		253039	NR_024408	PSMD5 antisense RNA 1 (head to head)	chr9:123615728-123615787		NR_024408	THC2497790	Hs.594170
A_23_P111194	3.65723	-1.51131	SPDEF	Homo sapiens SAM pointed domain containing ETS transcription factor (SPDEF), transcript variant 1, mRNA [NM_012391]	34506166	chr6	34506107	-	FALSE	hs|6p21.31	ENST00000374037	25803	NM_012391	SAM pointed domain containing ETS transcription factor	chr6:34506166-34506107	GO:0060576|GO:0043065|GO:0006366|GO:0010455|GO:0010454|GO:0000981|GO:0005634|GO:0007275|GO:0000122|GO:0030154|GO:0043565|GO:0045944|GO:0060480	NM_012391	THC2467802	Hs.485158
A_33_P3336113	-1.84403	-3.35503	TIGD3	Homo sapiens tigger transposable element derived 3 (TIGD3), mRNA [NM_145719]	65124673	chr11	65124614	+	FALSE	hs|11q13.1	ENST00000309880	220359	NM_145719	tigger transposable element derived 3	chr11:65124614-65124673	GO:0005634|GO:0003677	NM_145719	NP710316	Hs.632121
A_23_P66158	2.12649	0.824676	KNOP1	Homo sapiens lysine-rich nucleolar protein 1 (KNOP1), mRNA [NM_001012991]	19717835	chr16	19717776	-	FALSE	hs|16p12.3	ENST00000219837	400506	NM_001012991	lysine-rich nucleolar protein 1	chr16:19717835-19717776	GO:0005730	NM_001012991	THC2510151	Hs.585209
A_23_P122906	1.94257	-4.01398	AUTS2	Homo sapiens autism susceptibility candidate 2 (AUTS2), transcript variant 1, mRNA [NM_015570]	70257473	chr7	70257414	+	FALSE	hs|7q11.22	ENST00000611706	26053	NM_015570	autism susceptibility candidate 2	chr7:70257414-70257473	GO:0008150|GO:0003674|GO:0005575	NM_015570	NP651821	Hs.21631
A_33_P3293169	-1.43494	-2.64625	AMBRA1	Homo sapiens autophagy/beclin-1 regulator 1 (AMBRA1), transcript variant 4, mRNA [NM_001300731]	46563555	chr11	46563496	-	FALSE	hs|11p11.2	ENST00000528950	55626	NM_001300731	autophagy/beclin-1 regulator 1	chr11:46563555-46563496	GO:0005515|GO:0005776|GO:0008285|GO:0005930|GO:0006914|GO:0030154|GO:0005829|GO:0043231|GO:0045335|GO:0005739|GO:0005737|GO:0043524|GO:0043552|GO:2000785|GO:0021915|GO:0031625	NM_001300731	THC2517502	Hs.654644
A_33_P3326432	3.43286	1.69079	SEPW1	Homo sapiens selenoprotein W, 1 (SEPW1), mRNA [NM_003009]	48284627	chr19	48284568	+	FALSE	hs|19q13.33	ENST00000598083	6415	NM_003009	selenoprotein W, 1	chr19:48284568-48284627	GO:0008430|GO:0005737|GO:0016209|GO:0045454	NM_003009	THC2512500	Hs.631549
A_23_P66487	3.14192	0.759643	SMARCD2	Homo sapiens SWI/SNF related, matrix associated, actin dependent regulator of chromatin, subfamily d, member 2 (SMARCD2), mRNA [NM_001098426]	61910173	chr17	61910114	-	FALSE	hs|17q23.3	ENST00000323347	6603	NM_001098426	SWI/SNF related, matrix associated, actin dependent regulator of chromatin, subfamily d, member 2	chr17:61910173-61910114	GO:0005515|GO:0000790|GO:0006357|GO:0043044|GO:0003713|GO:0031492|GO:0005634|GO:0006337|GO:0000978|GO:0006351|GO:0043234|GO:0016514|GO:0000980|GO:0006338	NM_001098426	THC2529804	Hs.250581
A_23_P155666	1.16201	-0.609326	NAAA	Homo sapiens N-acylethanolamine acid amidase (NAAA), transcript variant 2, mRNA [NM_001042402]	76842261	chr4	76842202	-	FALSE	hs|4q21.1	ENST00000513045	27163	NM_001042402	N-acylethanolamine acid amidase	chr4:76842261-76842202	GO:0006629|GO:0008150|GO:0005737|GO:0016810|GO:0005764|GO:0070062|GO:0008134	NM_001042402	THC2543837	Hs.437365
A_23_P140563	-0.682516	-1.90556	TTC23	Homo sapiens tetratricopeptide repeat domain 23 (TTC23), transcript variant 8, mRNA [NM_001288615]	99676528	chr15	99676505	-	FALSE	hs|15q26.3	ENST00000494567	64927	NM_001288615	tetratricopeptide repeat domain 23	chr15:99676528-99676505		NM_001288615	THC2611616	Hs.513195
A_23_P101972	-1.57628	-4.34814	CAPN13	Homo sapiens calpain 13 (CAPN13), mRNA [NM_144575]	30945827	chr2	30945768	-	FALSE	hs|2p23.1	ENST00000295055	92291	NM_144575	calpain 13	chr2:30945827-30945768	GO:0005737|GO:0004198|GO:0005509|GO:0006508	NM_144575	THC2601470	Hs.660911
A_19_P00804902	-4.82792	-7.07298			5440928	chr12	5440869	+	FALSE	hs|12p13.31					chr12:005440869-005440928
A_33_P3370812	0.271141	-0.869469	TBC1D1	Homo sapiens TBC1 (tre-2/USP6, BUB2, cdc16) domain family, member 1, mRNA (cDNA clone IMAGE:5211948), with apparent retained intron. [BC028196]	37954339	chr4	37954280	+	FALSE	hs|4p14		23216	BC028196	TBC1 (tre-2/USP6, BUB2, cdc16) domain family, member 1	chr4:37954280-37954339	GO:0032880|GO:0005515|GO:0061024|GO:0032851|GO:0005634|GO:0005097|GO:0005829		THC2681866	Hs.176503
A_23_P202448	2.60747	-3.35427	CXCL12	Homo sapiens chemokine (C-X-C motif) ligand 12 (CXCL12), transcript variant 1, mRNA [NM_199168]	44872947	chr10	44872888	-	FALSE	hs|10q11.21	ENST00000343575	6387	NM_199168	chemokine (C-X-C motif) ligand 12	chr10:44872947-44872888	GO:0008344|GO:0009408|GO:0008015|GO:0031100|GO:0048842|GO:0043434|GO:0090280|GO:0005615|GO:0007281|GO:0022029|GO:0006955|GO:0042098|GO:0006935|GO:0007155|GO:0070062|GO:0009314|GO:0001666|GO:0008009|GO:2000406|GO:0001569|GO:0008354|GO:0070098|GO:0001667|GO:0006874|GO:0005102|GO:0042379|GO:0005576|GO:0045236|GO:0009615|GO:0045785|GO:0009612|GO:0050930|GO:0007165|GO:0008045|GO:0001938|GO:0007186|GO:…	NM_199168	NP1463960	Hs.522891
A_32_P171061	1.65838	-4.4665	ASCL2	Homo sapiens achaete-scute family bHLH transcription factor 2 (ASCL2), mRNA [NM_005170]	2290018	chr11	2289959	-	FALSE	hs|11p15.5	ENST00000331289	430	NM_005170	achaete-scute family bHLH transcription factor 2	chr11:2290018-2289959	GO:0001666|GO:0006355|GO:0003700|GO:0060712|GO:0060708|GO:0070888|GO:0005634|GO:0000122|GO:0001890|GO:0000978|GO:0006351|GO:0001078|GO:0005737|GO:0010626|GO:0046983|GO:0035019	NM_005170	THC2602228	Hs.152475
A_19_P00322871	-0.406177	-2.10754		Pvt1 oncogene (non-protein coding) [Source:HGNC Symbol;Acc:HGNC:9709] [ENST00000523190]	129022645	chr8	129022586	+	FALSE	hs|8q24.21	ENST00000523190				chr8:129022586-129022645			THC2585820
A_23_P215419	2.72052	-1.70232	ICA1	Homo sapiens islet cell autoantigen 1, 69kDa (ICA1), transcript variant 2, mRNA [NM_004968]	8153625	chr7	8153566	-	FALSE	hs|7p21.3	ENST00000422063	3382	NM_004968	islet cell autoantigen 1, 69kDa	chr7:8153625-8153566	GO:0003674|GO:0005737|GO:0030054|GO:0000139|GO:0019904|GO:0006836|GO:0030672|GO:0030667|GO:0030658|GO:0005829	NM_004968	NP081731	Hs.487561
A_33_P3364348	1.50134	-1.52876	JPH1	Homo sapiens junctophilin 1 (JPH1), mRNA [NM_020647]	75147059	chr8	75147000	-	FALSE	hs|8q21.11	ENST00000342232	56704	NM_020647	junctophilin 1	chr8:75147059-75147000	GO:0014701|GO:0003674|GO:0030018|GO:0060402|GO:0007517|GO:0005886|GO:0060314|GO:0030314|GO:0016021|GO:0008307	NM_020647	THC2473088	Hs.657367
A_23_P150394	-2.434	-3.94294	FXYD6	Homo sapiens FXYD domain containing ion transport regulator 6 (FXYD6), transcript variant 1, mRNA [NM_022003]	117708225	chr11	117708166	-	FALSE	hs|11q23.3	ENST00000526014	53826	NM_022003	FXYD domain containing ion transport regulator 6	chr11:117708225-117708166	GO:0008150|GO:0003674|GO:0034220|GO:0005886|GO:0016021|GO:0055085|GO:0005216	NM_022003	THC2558228	Hs.744850
A_23_P115167	0.163553	-2.82643	LRRC8B	Homo sapiens leucine rich repeat containing 8 family, member B (LRRC8B), transcript variant 1, mRNA [NM_015350]	90058427	chr1	90058368	+	FALSE	hs|1p22.2	ENST00000439853	23507	NM_015350	leucine rich repeat containing 8 family, member B	chr1:90058368-90058427	GO:0005515|GO:0005886|GO:0016021|GO:0006811	NM_015350	THC2487757	Hs.482017
A_24_P227141	-0.736198	-7.35596	ELF5	Homo sapiens E74-like factor 5 (ets domain transcription factor) (ELF5), transcript variant 1, mRNA [NM_198381]	34500797	chr11	34500743	-	FALSE	hs|11p13	ENST00000312319	2001	NM_198381	E74-like factor 5 (ets domain transcription factor)	chr11:34500797-34500743	GO:0005737|GO:0060644|GO:0000977|GO:0006366|GO:0006357|GO:0008283|GO:0045944|GO:0000981|GO:0005634|GO:0007398|GO:0001228|GO:0030154	NM_198381	THC2471436	Hs.11713
A_24_P13381	-3.88833	-6.42764	TRPV4	Homo sapiens transient receptor potential cation channel, subfamily V, member 4 (TRPV4), transcript variant 2, mRNA [NM_147204]	110222193	chr12	110222134	-	FALSE	hs|12q24.11	ENST00000536838	59341	NM_147204	transient receptor potential cation channel, subfamily V, member 4	chr12:110222193-110222134	GO:0008017|GO:0005516|GO:0043622|GO:0006884|GO:0034605|GO:0030103|GO:0034220|GO:0051015|GO:0005080|GO:0042169|GO:0005262|GO:0007231|GO:0005261|GO:0071476|GO:0019901|GO:0009986|GO:0031532|GO:0071470|GO:0048487|GO:0042538|GO:0030027|GO:0005929|GO:0046785|GO:0070509|GO:0010977|GO:0007043|GO:0070588|GO:0005925|GO:0005034|GO:0005881|GO:0005886|GO:0030175|GO:0007204|GO:0030426|GO:0005912|GO:0007015|GO:…	NM_147204	NP1464778	Hs.506713
A_23_P153372	-0.238066	-5.28487	HSH2D	Homo sapiens hematopoietic SH2 domain containing (HSH2D), transcript variant 1, mRNA [NM_032855]	16269063	chr19	16269004	+	FALSE	hs|19p13.12	ENST00000616070	84941	NM_032855	hematopoietic SH2 domain containing	chr19:16269004-16269063	GO:0005739|GO:0005515|GO:0042110|GO:0051902|GO:0005070|GO:0002903|GO:0009967|GO:0005634|GO:0005829	NM_032855	THC2471673	Hs.631617
A_33_P3214239	0.26212	-5.69117	GNAS-AS1	Homo sapiens GNAS antisense RNA 1 (GNAS-AS1), antisense RNA [NR_002785]	57394059	chr20	57394000	-	FALSE	hs|20q13.32		149775		GNAS antisense RNA 1	chr20:57394059-57394000		NR_002785	THC2652951	Hs.122718
A_23_P327698	-3.05141	-4.39109	LMBRD2	Homo sapiens LMBR1 domain containing 2 (LMBRD2), mRNA [NM_001007527]	36108672	chr5	36105277	-	FALSE	hs|5p13.2	ENST00000296603	92255	NM_001007527	LMBR1 domain containing 2	chr5:36108672-36105277	GO:0016020|GO:0016021	NM_001007527	THC2474834	Hs.294103
A_23_P387184	-3.91418	-6.23062	NHSL1	Homo sapiens NHS-like 1 (NHSL1), transcript variant 1, mRNA [NM_020464]	138744231	chr6	138744172	-	FALSE	hs|6q23.3	ENST00000343505	57224	NM_020464	NHS-like 1	chr6:138744231-138744172		NM_020464	THC2491333	Hs.652741
A_24_P243741	-2.76349	-3.93111	ADAM22	Homo sapiens ADAM metallopeptidase domain 22 (ADAM22), transcript variant 5, mRNA [NM_021721]	87795237	chr7	87795178	+	FALSE	hs|7q21.12	ENST00000398201	53616	NM_021721	ADAM metallopeptidase domain 22	chr7:87795178-87795237	GO:0005515|GO:0030424|GO:0008344|GO:0007162|GO:0005178|GO:0022011|GO:0006508|GO:0008270|GO:0016021|GO:0007417|GO:0007155|GO:0004222	NM_021721	THC2488490	Hs.256398
A_33_P3424267	-1.50838	-3.3026	NAA60	Homo sapiens N(alpha)-acetyltransferase 60, NatF catalytic subunit (NAA60), transcript variant 1, mRNA [NM_001083601]	3533571	chr16	3533512	+	FALSE	hs|16p13.3	ENST00000573345	79903	NM_001083601	N(alpha)-acetyltransferase 60, NatF catalytic subunit	chr16:3533512-3533571	GO:0017196|GO:0007059|GO:0000139|GO:0043967|GO:0008283|GO:0004596|GO:0006334|GO:0010485	NM_001083601	THC2631220	Hs.513296
A_23_P4387	-3.09139	-7.16767	KRT24	Homo sapiens keratin 24, type I (KRT24), mRNA [NM_019016]	38854553	chr17	38854494	-	FALSE	hs|17q21.2	ENST00000264651	192666	NM_019016	keratin 24, type I	chr17:38854553-38854494	GO:0005882|GO:0008150|GO:0003674|GO:0005737|GO:0005198|GO:0045111|GO:0070062	NM_019016	THC2745076	Hs.87383
A_23_P105625	2.30058	0.908575	COQ5	Homo sapiens coenzyme Q5 homolog, methyltransferase (S. cerevisiae) (COQ5), mRNA [NM_032314]	120941375	chr12	120941316	-	FALSE	hs|12q24.31	ENST00000288532	84274	NM_032314	coenzyme Q5 homolog, methyltransferase (S. cerevisiae)	chr12:120941375-120941316	GO:0005739|GO:0006744|GO:0008757|GO:0044281|GO:0032259	NM_032314	THC2492831	Hs.17250
A_23_P309198	-1.36814	-2.87617	LINC01547	Homo sapiens long intergenic non-protein coding RNA 1547 (LINC01547), transcript variant 1, long non-coding RNA [NR_027128]	46353414	chr21	46353355	-	FALSE	hs|21q22.3	ENST00000397841	84536	NR_027128	long intergenic non-protein coding RNA 1547	chr21:46353414-46353355	GO:0005783	NR_027128	THC2480395	Hs.534504
A_23_P216935	-2.40245	-4.82088	MIR600HG	Homo sapiens MIR600 host gene (non-protein coding) (MIR600HG), long non-coding RNA [NR_026677]	125872202	chr9	125872143	-	FALSE	hs|9q33.3		81571	NR_026677	MIR600 host gene (non-protein coding)	chr9:125872202-125872143		NR_026677	THC2471796	Hs.708072
A_19_P00317389	0.3954	-1.32736	LOC142937	Homo sapiens cDNA clone IMAGE:3454038. [BC008131]	6214202	chr10	6214143	+	FALSE	hs|10p15.1		142937	BC008131	uncharacterized protein BC008131	chr10:6214143-6214202			THC2487202	Hs.679824
A_19_P00330206	0.0907114	-1.14759			44007200	chr6	44007141	-	FALSE	hs|6p21.1					chr6:044007200-044007141
A_23_P317056	0.657655	-0.5753	ND6	mitochondrially encoded NADH dehydrogenase 6 [Source:HGNC Symbol;Acc:HGNC:7462] [ENST00000361681]	14508	chrM	14449	-	FALSE		ENST00000361681	4541		NADH dehydrogenase, subunit 6 (complex I)	chrM:14508-14449			THC2587432
A_33_P3345041	-5.03491	-7.37814	SATB2-AS1	Homo sapiens SATB2 antisense RNA 1 (SATB2-AS1), long non-coding RNA [NR_026830]	200337462	chr2	200337403	+	FALSE	hs|2q33.1		150538	NR_026830	SATB2 antisense RNA 1	chr2:200337403-200337462		NR_026830	THC2666217	Hs.721226
A_33_P3362770	-1.55896	-3.13936	RRN3	Homo sapiens RRN3 RNA polymerase I transcription factor homolog (S. cerevisiae) (RRN3), transcript variant 2, mRNA [NM_001301064]	15186426	chr16	15186368	-	FALSE	hs|16p13.11	ENST00000566038	54700	NM_001301064	RRN3 RNA polymerase I transcription factor homolog (S. cerevisiae)	chr16:15186426-15186368	GO:0010467|GO:0008283|GO:0042254|GO:0005730|GO:0006361|GO:0005634|GO:0006360|GO:0001701|GO:0007000|GO:0048872|GO:2000142|GO:0005654|GO:0070063|GO:0045893|GO:0007028	NM_001301064	THC2578201	Hs.460078
A_33_P3333800	-3.10289	-5.73937	NOXO1	Homo sapiens NADPH oxidase organizer 1 (NOXO1), transcript variant c, mRNA [NM_172168]	2029100	chr16	2029041	-	FALSE	hs|16p13.3	ENST00000397280	124056	NM_172168	NADPH oxidase organizer 1	chr16:2029100-2029041	GO:0005515|GO:0005543|GO:0022617|GO:0016176|GO:0006801|GO:0060263|GO:0010310|GO:0043020|GO:0043085|GO:0035091|GO:0019899|GO:0042802	NM_172168	THC2489510	Hs.191762
A_24_P401601	4.58186	1.24206		keratin 18 pseudogene 40 [Source:HGNC Symbol;Acc:HGNC:33409] [ENST00000599859]	21145465	chr19	21145404	+	FALSE	hs|19p12	ENST00000599859				chr19:21145404-21145465
A_33_P3229161	0.948329	-0.0816421	UTP14C	Homo sapiens UTP14, U3 small nucleolar ribonucleoprotein, homolog C (yeast) (UTP14C), mRNA [NM_021645]	52606047	chr13	52605988	+	FALSE	hs|13q14.3	ENST00000521776	9724	NM_021645	UTP14, U3 small nucleolar ribonucleoprotein, homolog C (yeast)	chr13:52605988-52606047	GO:0030490|GO:0051321|GO:0032040|GO:0005730|GO:0007275|GO:0007283|GO:0030154	NM_021645	THC2582605	Hs.512963
A_33_P3283780	-1.18026	-2.57308	ZBTB7A	Homo sapiens zinc finger and BTB domain containing 7A (ZBTB7A), mRNA [NM_015898]	4045405	chr19	4045346	-	FALSE	hs|19p13.3	ENST00000322357	51341	NM_015898	zinc finger and BTB domain containing 7A	chr19:4045405-4045346	GO:0035035|GO:0005515|GO:0007275|GO:0005634|GO:0000122|GO:0045892|GO:0003677|GO:0046872|GO:0030154|GO:0006351	NM_015898	THC2471498	Hs.591384
A_23_P21316	-2.69444	-4.61459	PRUNE	Homo sapiens prune exopolyphosphatase (PRUNE), transcript variant 1, mRNA [NM_021222]	151007170	chr1	151007111	+	FALSE	hs|1q21.3	ENST00000368937	58497	NM_021222	prune exopolyphosphatase	chr1:151007111-151007170	GO:0005515|GO:0005737|GO:0008152|GO:0004427|GO:0005634|GO:0005925|GO:0046872	NM_021222	THC2482330	Hs.78524
A_33_P3412087	1.42785	-6.3485	CCDC170	Homo sapiens coiled-coil domain containing 170 (CCDC170), mRNA [NM_025059]	151939860	chr6	151939801	+	FALSE	hs|6q25.1	ENST00000239374	80129	NM_025059	coiled-coil domain containing 170	chr6:151939801-151939860		NM_025059	THC2475532	Hs.660044
A_23_P16058	-1.99605	-3.68139	ZNF296	Homo sapiens zinc finger protein 296 (ZNF296), mRNA [NM_145288]	45575588	chr19	45575529	-	FALSE	hs|19q13.32	ENST00000622376	162979	NM_145288	zinc finger protein 296	chr19:45575588-45575529	GO:0003674|GO:0006355|GO:0005634|GO:0007283|GO:0005575|GO:0003677|GO:0046872|GO:0006351	NM_145288	THC2475987	Hs.192237
A_23_P89343	1.18949	-0.0548537	SNX11	Homo sapiens sorting nexin 11 (SNX11), transcript variant 1, mRNA [NM_152244]	46199860	chr17	46199801	+	FALSE	hs|17q21.32	ENST00000359238	29916	NM_152244	sorting nexin 11	chr17:46199801-46199860	GO:0016050|GO:0006886|GO:0019898|GO:0006897|GO:0005768	NM_152244	THC2476706	Hs.15827
A_23_P52207	5.70205	2.88645	BAMBI	Homo sapiens BMP and activin membrane-bound inhibitor (BAMBI), mRNA [NM_012342]	28971610	chr10	28971551	+	FALSE	hs|10p12.1	ENST00000375533	25805	NM_012342	BMP and activin membrane-bound inhibitor	chr10:28971551-28971610	GO:0008284|GO:0005886|GO:0008360|GO:0090263|GO:0010718|GO:0035413|GO:0005114|GO:0032092|GO:0005109|GO:0005737|GO:0016477|GO:0007179|GO:0016021|GO:0045893|GO:0030512	NM_012342	THC2466314	Hs.533336
A_33_P3336557	-3.34851	-6.40438			197387558	chr3	197387499	-	FALSE	hs|3q29	ENST00000424493				chr3:197387558-197387499
A_19_P00807737	-4.79762	-6.23673	PCBD2	pterin-4 alpha-carbinolamine dehydratase/dimerization cofactor of hepatocyte nuclear factor 1 alpha (TCF1) 2 [Source:HGNC Symbol;Acc:HGNC:24474] [ENST00000512783]	134301334	chr5	134301275	+	FALSE	hs|5q31.1	ENST00000512783	84105	AL136721	pterin-4 alpha-carbinolamine dehydratase/dimerization cofactor of hepatocyte nuclear factor 1 alpha (TCF1) 2	chr5:134301275-134301334	GO:0005739|GO:0005515|GO:0051289|GO:0006729|GO:0004505|GO:0005634|GO:0005575|GO:0045893|GO:0008124|GO:0051291|GO:0055114		THC2635652
A_33_P3329974	3.15831	-1.71348	CGN	Homo sapiens cingulin (CGN), mRNA [NM_020770]	151511129	chr1	151511070	+	FALSE	hs|1q21.3	ENST00000271636	57530	NM_020770	cingulin	chr1:151511070-151511129	GO:0003382|GO:0005515|GO:0008017|GO:0030054|GO:0000226|GO:0003779|GO:0016459|GO:0008150|GO:0003774|GO:0070830|GO:0008152|GO:0007179|GO:0005923	NM_020770	THC2462273	Hs.591464
A_23_P435407	-0.140146	-3.08278	GPC4	Homo sapiens glypican 4 (GPC4), mRNA [NM_001448]	132435488	chrX	132435429	-	FALSE	hs|Xq26.2	ENST00000370828	2239	NM_001448	glypican 4	chrX:132435488-132435429	GO:0005886|GO:0007603|GO:0005796|GO:0005975|GO:0008283|GO:0005578|GO:0006027|GO:0043395|GO:0005634|GO:0044281|GO:0031225|GO:0009653|GO:0001523|GO:0005615|GO:0006024|GO:0005887|GO:0009405|GO:0030204|GO:0030203|GO:0009897|GO:0070062|GO:0043202	NM_001448	THC2475418	Hs.58367
A_33_P3254660	-0.072808	-2.24003		Homo sapiens cDNA FLJ42981 fis, clone BRTHA2007422. [AK124971]	21307965	chr22	21307906	-	FALSE	hs|22q11.21			AK124971		chr22:21307965-21307906
A_24_P256018	-2.51705	-4.29328			149379427	chr1	149379368	-	FALSE	hs|1q21.2	ENST00000415338		XM_005245702		chr1:149379427-149379368		XM_005245702	THC2481790	Hs.632451
A_24_P193295	4.41387	1.8575	RAB15	Homo sapiens RAB15, member RAS oncogene family (RAB15), mRNA [NM_198686]	65412615	chr14	65412556	-	FALSE	hs|14q23.3	ENST00000533601	376267	NM_198686	RAB15, member RAS oncogene family	chr14:65412615-65412556	GO:0005515|GO:0048471|GO:0009306|GO:0005886|GO:0003924|GO:0072372|GO:0005525|GO:0072659|GO:0006886|GO:0006904|GO:0006184|GO:0005737|GO:0017157|GO:0032482|GO:0019003|GO:0010008|GO:0070062	NM_198686	THC2494401	Hs.512492
A_33_P3303649	0.589962	-3.63167	MB	Homo sapiens myoglobin (MB), transcript variant 2, mRNA [NM_203377]	36003486	chr22	36003427	-	FALSE	hs|22q12.3	ENST00000443033	4151	NM_203377	myoglobin	chr22:36003486-36003427	GO:0001666|GO:0042542|GO:0005506|GO:0043353|GO:0015671|GO:0007507|GO:0019825|GO:0050873|GO:0005344|GO:0031444|GO:0009725|GO:0020037|GO:0070062	NM_203377	THC2585304	Hs.517586
A_33_P3318322	-4.69677	-6.23059	STEAP4	Homo sapiens STEAP family member 4 (STEAP4), transcript variant 2, mRNA [NM_001205315]	87912171	chr7	87912112	-	FALSE	hs|7q21.12	ENST00000380079	79689	NM_001205315	STEAP family member 4	chr7:87912171-87912112	GO:0052851|GO:0005886|GO:0000139|GO:0015677|GO:0045444|GO:0016021|GO:0008823|GO:0055072|GO:0046872|GO:0070062|GO:0055114|GO:0005768	NM_001205315	THC2475717	Hs.521008
A_23_P108157	0.594466	-6.10056	TJP3	Homo sapiens tight junction protein 3 (TJP3), transcript variant 1, mRNA [NM_001267560]	3746575	chr19	3746516	+	FALSE	hs|19p13.3	ENST00000591493	27134	NM_001267560	tight junction protein 3	chr19:3746516-3746575	GO:0005515|GO:0016324|GO:0030054|GO:0005654|GO:0005634|GO:0005923|GO:2000045	NM_001267560	THC2608759	Hs.25527
A_19_P00329133	-1.47509	-2.68016			127391042	chr5	127390983	-	FALSE	hs|5q23.3					chr5:127391042-127390983
A_23_P250462	5.36032	3.84123	ATP6AP1	Homo sapiens ATPase, H+ transporting, lysosomal accessory protein 1 (ATP6AP1), mRNA [NM_001183]	153664711	chrX	153664652	+	FALSE	hs|Xq28	ENST00000455205	537	NM_001183	ATPase, H+ transporting, lysosomal accessory protein 1	chrX:153664652-153664711	GO:0008286|GO:0005215|GO:0005774|GO:0017137|GO:2001206|GO:0045851|GO:0016469|GO:0033180|GO:0055085|GO:0005524|GO:0045669|GO:0006879|GO:0045921|GO:0033572|GO:0046961|GO:0045780|GO:0046933|GO:0015991|GO:0070374|GO:0016021|GO:0010008|GO:0070062|GO:0051656|GO:0015992	NM_001183	THC2512632	Hs.6551
A_24_P319364	4.72538	0.341309	F11R	Homo sapiens F11 receptor (F11R), mRNA [NM_016946]	160966092	chr1	160966033	-	FALSE	hs|1q23.3	ENST00000368026	50848	NM_016946	F11 receptor	chr1:160966092-160966033	GO:0005515|GO:0030054|GO:0005886|GO:0034259|GO:0031032|GO:0032854|GO:0045777|GO:0050900|GO:2000249|GO:0006954|GO:0070830|GO:0005911|GO:0030198|GO:0015630|GO:0016032|GO:0007179|GO:0007155|GO:0070062|GO:0009314|GO:0034329|GO:0031410|GO:0030165|GO:0045216|GO:0050892|GO:0007596|GO:0036057|GO:0016021|GO:0005923|GO:0090002	NM_016946	THC2469628	Hs.517293
A_24_P183994	-2.35705	-7.1128	RASEF	RAS and EF-hand domain containing [Source:HGNC Symbol;Acc:HGNC:26464] [ENST00000340717]	85670564	chr9	85670505	-	FALSE	hs|9q21.32	ENST00000340717	158158	AK056176	RAS and EF-hand domain containing	chr9:85670564-85670505	GO:0006184|GO:0048471|GO:0009306|GO:0017157|GO:0005509|GO:0003924|GO:0032482|GO:0019003|GO:0005525|GO:0006886|GO:0012505|GO:0006904		THC2486727	Hs.129136
A_23_P74943	-3.8463	-6.09964	KCNH1	Homo sapiens potassium channel, voltage gated eag related subfamily H, member 1 (KCNH1), transcript variant 1, mRNA [NM_172362]	210856734	chr1	210856675	-	FALSE	hs|1q32.2	ENST00000367007	3756	NM_172362	potassium channel, voltage gated eag related subfamily H, member 1	chr1:210856734-210856675	GO:0023014|GO:0005251|GO:0005515|GO:0005516|GO:0005886|GO:0005637|GO:0007268|GO:0007520|GO:0000155|GO:0000160|GO:0005737|GO:0008076|GO:0042391|GO:0034765|GO:0005654|GO:0006813|GO:0071805	NM_172362	THC2490028	Hs.553187
A_19_P00320026	-4.96225	-7.01898		deleted in lymphocytic leukemia 1 (non-protein coding) [Source:HGNC Symbol;Acc:HGNC:13747] [ENST00000484529]	50849128	chr13	50849069	+	FALSE	hs|13q14.2	ENST00000484529		AJ412041		chr13:50849069-50849128			THC2589556	Hs.712880
A_23_P233	-3.8032	-6.2193	FMO5	Homo sapiens flavin containing monooxygenase 5 (FMO5), transcript variant 1, mRNA [NM_001461]	146658421	chr1	146658362	-	FALSE	hs|1q21.1	ENST00000369272	2330	NM_001461	flavin containing monooxygenase 5	chr1:146658421-146658362	GO:0050661|GO:0008150|GO:0004499|GO:0050660|GO:0005789|GO:0016021|GO:0055114	NM_001461	THC2479764	Hs.642706
A_23_P100455	-0.420749	-2.04113	MTHFSD	Homo sapiens methenyltetrahydrofolate synthetase domain containing (MTHFSD), transcript variant 3, mRNA [NM_022764]	86564700	chr16	86564641	-	FALSE	hs|16q24.1	ENST00000625049	64779	NM_022764	methenyltetrahydrofolate synthetase domain containing	chr16:86564700-86564641	GO:0000166	NM_022764	THC2471647	Hs.343627
A_33_P3386671	1.41255	-5.56706	RORC	Homo sapiens RAR-related orphan receptor C (RORC), transcript variant 1, mRNA [NM_005060]	151778614	chr1	151778555	-	FALSE	hs|1q21.3	ENST00000356728	6097	NM_005060	RAR-related orphan receptor C	chr1:151778614-151778555	GO:0005515|GO:0010467|GO:0060850|GO:0006805|GO:0006367|GO:0003700|GO:0045598|GO:0003707|GO:0005634|GO:0010906|GO:0048535|GO:0042093|GO:0048541|GO:0008142|GO:0043401|GO:0004879|GO:0033077|GO:0045586|GO:0072539|GO:0070244|GO:0001223|GO:0003677|GO:0019218|GO:0032922|GO:0043565|GO:0042753|GO:0008270|GO:0006468|GO:0005654|GO:0045893|GO:0060612|GO:0030522	NM_005060		Hs.256022
A_23_P365086	-1.36609	-3.27243	ANKEF1	ankyrin repeat and EF-hand domain containing 1 [Source:HGNC Symbol;Acc:HGNC:15803] [ENST00000378392]	10036343	chr20	10036284	+	FALSE	hs|20p12.2	ENST00000378392	63926	XM_005260792	ankyrin repeat and EF-hand domain containing 1	chr20:10036284-10036343	GO:0005509	XM_005260792	THC2602145	Hs.70903
A_19_P00801649	0.522506	-3.05749	LINC00659	Homo sapiens long intergenic non-protein coding RNA 659 (LINC00659), transcript variant 1, long non-coding RNA [NR_046224]	61405620	chr20	61405561	-	FALSE	hs|20q13.33		100652730	NR_046224	long intergenic non-protein coding RNA 659	chr20:61405620-61405561		NR_046224	THC2635964	Hs.254951
A_23_P81859	5.30745	3.89417	HIST1H2AH	Homo sapiens histone cluster 1, H2ah (HIST1H2AH), mRNA [NM_080596]	27115305	chr6	27115246	+	FALSE	hs|6p22.1		85235	NM_080596	histone cluster 1, H2ah	chr6:27115246-27115305	GO:0008150|GO:0003674|GO:0046982|GO:0005634|GO:0000786|GO:0003677|GO:0070062	NM_080596	THC2481866	Hs.352225
A_33_P3338300	0.990245	-1.69227	CASZ1	Homo sapiens castor zinc finger 1 (CASZ1), transcript variant 1, mRNA [NM_001079843]	10696817	chr1	10696758	-	FALSE	hs|1p36.22	ENST00000377022	54897	NM_001079843	castor zinc finger 1	chr1:10696817-10696758	GO:0006355|GO:0005737|GO:0007275|GO:0005654|GO:0003677|GO:0046872|GO:0006351|GO:0043231	NM_001079843	THC2672077	Hs.439894
A_23_P73208	1.57465	-0.570984	GABPB2	Homo sapiens GA binding protein transcription factor, beta subunit 2 (GABPB2), mRNA [NM_144618]	151090906	chr1	151090847	+	FALSE	hs|1q21.3	ENST00000467551	126626	NM_144618	GA binding protein transcription factor, beta subunit 2	chr1:151090847-151090906	GO:0046982|GO:0044212|GO:0045944|GO:0005634|GO:0042803|GO:0006351	NM_144618	NP1212420	Hs.654699
A_33_P3251582	-3.70645	-4.93921	LRRC16A	Homo sapiens leucine rich repeat containing 16A (LRRC16A), transcript variant 2, mRNA [NM_001173977]	25450938	chr6	25450879	+	FALSE	hs|6p22.2	ENST00000461945	55604	NM_001173977	leucine rich repeat containing 16A	chr6:25450879-25450938	GO:0030335|GO:0030032|GO:0005634|GO:0046415|GO:0032403|GO:2000813|GO:0030027|GO:0031529|GO:0005829|GO:0005737|GO:0031941|GO:1900026|GO:0016477|GO:0030838|GO:0007596|GO:0051638|GO:0051496|GO:0007015|GO:0070062	NM_001173977	THC2622547	Hs.649550
A_33_P3290328	-0.0308502	-1.41869	DCUN1D1	Homo sapiens DCN1, defective in cullin neddylation 1, domain containing 1 (DCUN1D1), mRNA [NM_020640]	182660642	chr3	182660583	-	FALSE	hs|3q26.33	ENST00000292782	54165	NM_020640	DCN1, defective in cullin neddylation 1, domain containing 1	chr3:182660642-182660583	GO:0005515|GO:0008150|GO:0000151	NM_020640	THC2472352	Hs.744153
A_23_P162199	0.309268	-1.38128	PIP4K2C	Homo sapiens phosphatidylinositol-5-phosphate 4-kinase, type II, gamma (PIP4K2C), transcript variant 1, mRNA [NM_024779]	57996685	chr12	57996626	+	FALSE	hs|12q13.3	ENST00000354947	79837	NM_024779	phosphatidylinositol-5-phosphate 4-kinase, type II, gamma	chr12:57996626-57996685	GO:0046854|GO:0005737|GO:0016020|GO:0005524|GO:0016309|GO:0070062|GO:0042802	NM_024779	THC2462134	Hs.745011
A_33_P3334419	-2.42561	-4.34211	RPS6KL1	Homo sapiens ribosomal protein S6 kinase-like 1 (RPS6KL1), mRNA [NM_031464]	75388835	chr14	75388776	-	FALSE	hs|14q24.3	ENST00000556776	83694	NM_031464	ribosomal protein S6 kinase-like 1	chr14:75388835-75388776	GO:0004674|GO:0005840|GO:0006468|GO:0005524	NM_031464	THC2536570	Hs.414481
A_23_P390068	1.49732	-3.42412	MISP	Homo sapiens mitotic spindle positioning (MISP), mRNA [NM_173481]	763833	chr19	763774	+	FALSE	hs|19p13.3	ENST00000215582	126353	NM_173481	mitotic spindle positioning	chr19:763774-763833	GO:0007067|GO:0005886|GO:0003779|GO:0005856|GO:0005938|GO:0005925|GO:0051301|GO:0043231	NM_173481	THC2464719	Hs.439180
A_23_P117558	4.23454	3.1714	FKBP3	Homo sapiens FK506 binding protein 3, 25kDa (FKBP3), mRNA [NM_002013]	45587328	chr14	45587269	-	FALSE	hs|14q21.2	ENST00000216330	2287	NM_002013	FK506 binding protein 3, 25kDa	chr14:45587328-45587269	GO:0005515|GO:0000413|GO:0061077|GO:0005789|GO:0003755|GO:0005528|GO:0005634|GO:0004872	NM_002013	THC2540485	Hs.509226
A_33_P3323384	-1.66838	-2.91163	RRM2B	Homo sapiens ribonucleotide reductase M2 B (TP53 inducible) (RRM2B), transcript variant 1, mRNA [NM_015713]	103219973	chr8	103219914	-	FALSE	hs|8q22.3	ENST00000621845	50484	NM_015713	ribonucleotide reductase M2 B (TP53 inducible)	chr8:103219973-103219914	GO:0009186|GO:0015949|GO:0001822|GO:0009200|GO:0055086|GO:0044281|GO:0046872|GO:0003014|GO:0005737|GO:0006281|GO:0009263|GO:0005654|GO:0004748|GO:0006264|GO:0006979|GO:0070062|GO:0055114	NM_015713	NP1277532	Hs.512592
A_24_P602507	-0.394067	-2.81387	HYKK	Homo sapiens hydroxylysine kinase (HYKK), transcript variant 1, mRNA [NM_001013619]	78819879	chr15	78819820	+	FALSE	hs|15q25.1	ENST00000408962	123688	NM_001013619	hydroxylysine kinase	chr15:78819820-78819879	GO:0016310|GO:0005737|GO:0047992	NM_001013619	THC2636082	Hs.307962
A_32_P10272	1.92926	0.805131	PMS2P5	Homo sapiens postmeiotic segregation increased 2 pseudogene 5 (PMS2P5), transcript variant 1, non-coding RNA [NR_027775]	74312596	chr7	74312537	+	FALSE	hs|7q11.23	ENST00000275546	5383	NR_027775	postmeiotic segregation increased 2 pseudogene 5	chr7:74312537-74312596	GO:0032300|GO:0006298	NR_027775	THC2507794	Hs.647025
A_33_P3351259	-2.06802	-3.36452	LOC100130560	Homo sapiens cDNA FLJ45554 fis, clone BRTHA2038353. [AK127462]	90910803	chr15	90910744	+	FALSE	hs|15q26.1		100130560	AK127462	uncharacterized LOC100130560	chr15:90910744-90910803			THC2485942	Hs.711988
A_24_P64362	1.36171	-0.108309	WBP1L	Homo sapiens WW domain binding protein 1-like (WBP1L), transcript variant 2, mRNA [NM_017787]	104575503	chr10	104575444	+	FALSE	hs|10q24.32	ENST00000369889	54838	NM_017787	WW domain binding protein 1-like	chr10:104575444-104575503	GO:0016021	NM_017787	THC2461022	Hs.500897
A_23_P89249	2.7125	1.19915	ERBB2	Homo sapiens erb-b2 receptor tyrosine kinase 2 (ERBB2), transcript variant 2, mRNA [NM_001005862]	37884888	chr17	37884829	+	FALSE	hs|17q12	ENST00000406381	2064	NM_001005862	erb-b2 receptor tyrosine kinase 2	chr17:37884829-37884888	GO:0005515|GO:0033088|GO:0048709|GO:0030307|GO:0042802|GO:0007507|GO:0046777|GO:0007173|GO:0007411|GO:0046983|GO:0070372|GO:0043125|GO:0050679|GO:0023014|GO:0046982|GO:0019903|GO:0018108|GO:0014065|GO:0045785|GO:0043235|GO:0008045|GO:0008543|GO:0032321|GO:0045087|GO:0007422|GO:0042060|GO:0010008|GO:0038095|GO:0004888|GO:0048471|GO:0005886|GO:0008283|GO:0005634|GO:0016323|GO:0005737|GO:0016324|GO:…	NM_001005862	THC2468383	Hs.446352
A_32_P119616	2.42858	0.842667	ETFA	Homo sapiens electron-transfer-flavoprotein, alpha polypeptide (ETFA), transcript variant 1, mRNA [NM_000126]	76584972	chr15	76584808	-	FALSE	hs|15q24.2	ENST00000560044	2108	NM_000126	electron-transfer-flavoprotein, alpha polypeptide	chr15:76584972-76584808	GO:0022904|GO:0005739|GO:0005759|GO:0050660|GO:0016491|GO:0009055|GO:0044281|GO:0044237|GO:0070062	NM_000126	THC2503324	Hs.39925
A_23_P434900	4.08996	2.28557	HN1L	Homo sapiens hematological and neurological expressed 1-like (HN1L), mRNA [NM_144570]	1751348	chr16	1751289	+	FALSE	hs|16p13.3	ENST00000248098	90861	NM_144570	hematological and neurological expressed 1-like	chr16:1751289-1751348	GO:0005737|GO:0005886|GO:0005634	NM_144570	THC2469324	Hs.513261
A_19_P00323018	0.948208	-0.462431		Homo sapiens, Similar to ATP synthase, H+ transporting, mitochondrial F1 complex, beta polypeptide, clone IMAGE:4447545, mRNA. [BC017718]	129031502	chr8	129031443	+	FALSE	hs|8q24.21			BC017718		chr8:129031443-129031502			THC2620174	Hs.684488
A_33_P3367899	-0.984944	-3.52678	FRAT1	Homo sapiens frequently rearranged in advanced T-cell lymphomas 1 (FRAT1), mRNA [NM_005479]	99081663	chr10	99081604	+	FALSE	hs|10q24.1	ENST00000371021	10023	NM_005479	frequently rearranged in advanced T-cell lymphomas 1	chr10:99081604-99081663	GO:0000578|GO:0090263|GO:0016055|GO:0005829	NM_005479	THC2474159	Hs.126057
A_24_P398147	-0.317106	-4.12965	NEBL	Homo sapiens nebulette (NEBL), transcript variant 1, mRNA [NM_006393]	21070597	chr10	21070538	-	FALSE	hs|10p12.31	ENST00000377159	10529	NM_006393	nebulette	chr10:21070597-21070538	GO:0008092|GO:0005515|GO:0071691|GO:0030018|GO:0001725|GO:0051015|GO:0031005|GO:0008307|GO:0005523|GO:0070062|GO:0031674	NM_006393	THC2648627	Hs.5025
A_24_P590560	-3.08545	-4.37634	RRN3	Homo sapiens RRN3 RNA polymerase I transcription factor homolog (S. cerevisiae) (RRN3), transcript variant 1, mRNA [NM_018427]	15165017	chr16	15164092	-	FALSE	hs|16p13.11	ENST00000549207	54700	NM_018427	RRN3 RNA polymerase I transcription factor homolog (S. cerevisiae)	chr16:15165017-15164092	GO:0010467|GO:0008283|GO:0042254|GO:0005730|GO:0006361|GO:0005634|GO:0006360|GO:0001701|GO:0007000|GO:0048872|GO:2000142|GO:0005654|GO:0070063|GO:0045893|GO:0007028	NM_018427	THC2544482	Hs.460078
A_33_P3303464	-2.09171	-3.7582	SWSAP1	Homo sapiens SWIM-type zinc finger 7 associated protein 1 (SWSAP1), mRNA [NM_175871]	11487389	chr19	11487330	+	FALSE	hs|19p13.2	ENST00000312423	126074	NM_175871	SWIM-type zinc finger 7 associated protein 1	chr19:11487330-11487389	GO:0005515|GO:0006200|GO:0003697|GO:0000724|GO:0050821|GO:0005634|GO:0097196|GO:0016887	NM_175871		Hs.631619
A_33_P3360412	-3.82136	-5.53974	PIGQ	Homo sapiens phosphatidylinositol glycan anchor biosynthesis, class Q (PIGQ), transcript variant 1, mRNA [NM_148920]	624507	chr16	624448	+	FALSE	hs|16p13.3	ENST00000409439	9091	NM_148920	phosphatidylinositol glycan anchor biosynthesis, class Q	chr16:624448-624507	GO:0017176|GO:0006501|GO:0005975|GO:0016254|GO:0005789|GO:0016021|GO:0044267|GO:0000506|GO:0043687	NM_148920	THC2512295	Hs.744949
A_23_P216455	-1.18362	-4.83652	RLN2	Homo sapiens relaxin 2 (RLN2), transcript variant 2, mRNA [NM_005059]	5300194	chr9	5300135	-	FALSE	hs|9p24.1	ENST00000381627	6019	NM_005059	relaxin 2	chr9:5300194-5300135	GO:0007565|GO:0005179|GO:0005576	NM_005059	THC2625014	Hs.127032
A_23_P411612	1.36086	0.148429	SPRYD4	Homo sapiens SPRY domain containing 4 (SPRYD4), mRNA [NM_207344]	56864715	chr12	56864656	+	FALSE	hs|12q13.3	ENST00000338146	283377	NM_207344	SPRY domain containing 4	chr12:56864656-56864715	GO:0005739|GO:0008150|GO:0003674|GO:0005634	NM_207344	THC2461887	Hs.128676
A_23_P371787	2.01175	0.891084	SUSD6	Homo sapiens sushi domain containing 6 (SUSD6), mRNA [NM_014734]	70181637	chr14	70181578	+	FALSE	hs|14q24.1	ENST00000342745	9766	NM_014734	sushi domain containing 6	chr14:70181578-70181637	GO:0008219|GO:0008150|GO:0003674|GO:0016021|GO:0005575|GO:0006974	NM_014734	THC2639295	Hs.440025
A_33_P3246885	1.48518	-1.44549	DMKN	Homo sapiens dermokine (DMKN), transcript variant 9, mRNA [NM_001190348]	35994272	chr19	35994213	-	FALSE	hs|19q13.12	ENST00000489395	93099	NM_001190348	dermokine	chr19:35994272-35994213	GO:0005515|GO:0005615|GO:0070062	NM_001190348	THC2705028	Hs.417795
A_24_P61864	2.92175	1.5592	CCDC47	Homo sapiens coiled-coil domain containing 47 (CCDC47), mRNA [NM_020198]	61833873	chr17	61833696	-	FALSE	hs|17q23.3	ENST00000582331	57003	NM_020198	coiled-coil domain containing 47	chr17:61833873-61833696	GO:0005515|GO:0006983|GO:0016020|GO:0005783|GO:0005509|GO:0016021|GO:0009791|GO:0001649|GO:0055074	NM_020198	THC2693583	Hs.202011
A_24_P76675	-3.51749	-5.329	MFAP3L	Homo sapiens microfibrillar-associated protein 3-like (MFAP3L), transcript variant 1, mRNA [NM_021647]	170926890	chr4	170926831	-	FALSE	hs|4q33	ENST00000510306	9848	NM_021647	microfibrillar-associated protein 3-like	chr4:170926890-170926831	GO:0005886|GO:0016021	NM_021647	THC2708352	Hs.593942
A_33_P3578325	1.88684	0.726863	SNORD15A	Homo sapiens small nucleolar RNA, C/D box 15A (SNORD15A), small nucleolar RNA [NR_000005]	75111511	chr11	75111452	+	FALSE	hs|11q13.4		6079	NR_000005	small nucleolar RNA, C/D box 15A	chr11:75111452-75111511		NR_000005	THC2534420	Hs.689081
A_23_P152344	-0.645483	-1.90064	GTF3C1	Homo sapiens general transcription factor IIIC, polypeptide 1, alpha 220kDa (GTF3C1), transcript variant 1, mRNA [NM_001520]	27473768	chr16	27473709	-	FALSE	hs|16p12.1	ENST00000562609	2975	NM_001520	general transcription factor IIIC, polypeptide 1, alpha 220kDa	chr16:27473768-27473709	GO:0005515|GO:0009304|GO:0010467|GO:0009303|GO:0005730|GO:0005634|GO:0042791|GO:0003677|GO:0006383|GO:0006351|GO:0042797|GO:0000127|GO:0016020|GO:0030529|GO:0005654	NM_001520	NP1277458	Hs.371718
A_24_P85200	1.69643	0.592953	ELMSAN1	Homo sapiens ELM2 and Myb/SANT-like domain containing 1 (ELMSAN1), transcript variant 1, mRNA [NM_194278]	74182252	chr14	74182193	-	FALSE	hs|14q24.3	ENST00000286523	91748	NM_194278	ELM2 and Myb/SANT-like domain containing 1	chr14:74182252-74182193	GO:0006355|GO:0003682|GO:0005654|GO:0003677|GO:0006351	NM_194278	THC2656133	Hs.594157
A_23_P60286	2.77603	1.0858	EIF4B	Homo sapiens eukaryotic translation initiation factor 4B (EIF4B), transcript variant 2, mRNA [NM_001417]	53427657	chr12	53427598	+	FALSE	hs|12q13.13	ENST00000550704	1975	NM_001417	eukaryotic translation initiation factor 4B	chr12:53427598-53427657	GO:0005515|GO:0008286|GO:0010467|GO:0016281|GO:0003723|GO:0003743|GO:0006412|GO:0006413|GO:0005829|GO:0000166|GO:0006446|GO:0044267|GO:0000289|GO:0000288	NM_001417	THC2509371	Hs.648394
A_33_P3245927	3.73304	2.328	OGFOD2	Homo sapiens 2-oxoglutarate and iron-dependent oxygenase domain containing 2 (OGFOD2), mRNA [NM_024623]	123463995	chr12	123463936	+	FALSE	hs|12q24.31	ENST00000406539	79676	NM_024623	2-oxoglutarate and iron-dependent oxygenase domain containing 2	chr12:123463936-123463995	GO:0031418|GO:0005506|GO:0016706|GO:0055114	NM_024623	NP1145208	Hs.524817
A_23_P58912	0.494119	-1.32469	SLC35A1	Homo sapiens solute carrier family 35 (CMP-sialic acid transporter), member A1 (SLC35A1), transcript variant 1, mRNA [NM_006416]	88221412	chr6	88221353	+	FALSE	hs|6q15	ENST00000464978	10559	NM_006416	solute carrier family 35 (CMP-sialic acid transporter), member A1	chr6:88221353-88221412	GO:0005794|GO:0005975|GO:0008643|GO:0055085|GO:0005456|GO:0015782|GO:0000139|GO:0005887|GO:0005351|GO:0006488|GO:0044267|GO:0006464|GO:0015992|GO:0018279|GO:0043687	NM_006416	THC2484358	Hs.423163
A_23_P126869	-1.36793	-6.63503	PADI3	Homo sapiens peptidyl arginine deiminase, type III (PADI3), mRNA [NM_016233]	17609988	chr1	17609929	+	FALSE	hs|1p36.13	ENST00000375460	51702	NM_016233	peptidyl arginine deiminase, type III	chr1:17609929-17609988	GO:0018101|GO:0005737|GO:0005509|GO:0004668	NM_016233	THC2477195	Hs.149195
A_23_P170337	3.47867	1.25858	ALDH4A1	Homo sapiens aldehyde dehydrogenase 4 family, member A1 (ALDH4A1), transcript variant P5CDhL, mRNA [NM_003748]	19198108	chr1	19198049	-	FALSE	hs|1p36.13	ENST00000375341	8659	NM_003748	aldehyde dehydrogenase 4 family, member A1	chr1:19198108-19198049	GO:0006537|GO:0004029|GO:0009055|GO:0044281|GO:0003842|GO:0042802|GO:0034641|GO:0019470|GO:0005759|GO:0006560|GO:0010133|GO:0006562|GO:0006561|GO:0055114	NM_003748	NP1159445	Hs.77448
A_33_P3306159	-1.52831	-2.78924	TNRC18	Homo sapiens trinucleotide repeat containing 18 (TNRC18), mRNA [NM_001080495]	5347861	chr7	5347802	-	FALSE	hs|7p22.1	ENST00000417666	84629	NM_001080495	trinucleotide repeat containing 18	chr7:5347861-5347802	GO:0005739|GO:0031965|GO:0006342|GO:0005737|GO:0000976|GO:0031507|GO:0003682|GO:0005654|GO:0005634|GO:0000785|GO:0005677	NM_001080495	THC2495919	Hs.520638
A_33_P3366336	-0.0434947	-4.29176	SBK1	Homo sapiens SH3 domain binding kinase 1 (SBK1), mRNA [NM_001024401]	28335141	chr16	28335082	+	FALSE	hs|16p11.2	ENST00000341901	388228	NM_001024401	SH3 domain binding kinase 1	chr16:28335082-28335141	GO:0005737|GO:0004674|GO:0006468|GO:0005524	NM_001024401	THC2696344	Hs.97837
A_19_P00327415	-1.72507	-4.14509	LOC101927405	PREDICTED: Homo sapiens uncharacterized LOC101927405 (LOC101927405), transcript variant X1, ncRNA [XR_245566]	106939174	chr6	106939115	-	FALSE	hs|6q21		101927405	XR_245566	uncharacterized LOC101927405	chr6:106939174-106939115		XR_245566
A_23_P140029	1.71329	-0.769617	UBL3	Homo sapiens ubiquitin-like 3 (UBL3), mRNA [NM_007106]	30341389	chr13	30341330	-	FALSE	hs|13q12.3	ENST00000380680	5412	NM_007106	ubiquitin-like 3	chr13:30341389-30341330	GO:0005622|GO:0005886|GO:0070062	NM_007106	THC2461382	Hs.145575
A_23_P250164	-2.91426	-6.12226	HGD	Homo sapiens homogentisate 1,2-dioxygenase (HGD), mRNA [NM_000187]	120347262	chr3	120347203	-	FALSE	hs|3q13.33	ENST00000283871	3081	NM_000187	homogentisate 1,2-dioxygenase	chr3:120347262-120347203	GO:0034641|GO:0006559|GO:0004411|GO:0044281|GO:0006572|GO:0046872|GO:0070062|GO:0055114|GO:0005829	NM_000187	THC2691554	Hs.368254
A_19_P00804359	-3.21335	-5.53738	LINC01488	Homo sapiens long intergenic non-protein coding RNA 1488 (LINC01488), transcript variant 1, long non-coding RNA [NR_120542]	69307683	chr11	69307624	+	FALSE	hs|11q13.3		101928292	NR_120542	long intergenic non-protein coding RNA 1488	chr11:69307624-69307683		NR_120542		Hs.736219
A_23_P59452	-3.71431	-6.00137	AOC1	Homo sapiens amine oxidase, copper containing 1 (AOC1), transcript variant 2, mRNA [NM_001091]	150555119	chr7	150555060	+	FALSE	hs|7q36.1	ENST00000622116	26	NM_001091	amine oxidase, copper containing 1	chr7:150555060-150555119	GO:0071280|GO:0097185|GO:0005886|GO:0005272|GO:0005615|GO:0032403|GO:0042803|GO:0008144|GO:0004872|GO:0035725|GO:0008201|GO:0052600|GO:0046677|GO:0070062|GO:0005777|GO:0005261|GO:0048038|GO:0005507|GO:0042493|GO:0005509|GO:0052599|GO:0052598|GO:0052597|GO:0008131|GO:0035874|GO:0071504|GO:0008270|GO:0009308|GO:0005923|GO:0071420|GO:0055114	NM_001091	THC2741030	Hs.647097
A_33_P3326634	-5.1707	-6.97953	GPC3	Homo sapiens glypican 3 (GPC3), transcript variant 1, mRNA [NM_001164617]	132730535	chrX	132730476	-	FALSE	hs|Xq26.2	ENST00000394299	2719	NM_001164617	glypican 3	chrX:132730535-132730476	GO:0005515|GO:0045732|GO:0001658|GO:0007603|GO:0005886|GO:0060422|GO:0030324|GO:0010466|GO:2000096|GO:0050680|GO:0045879|GO:0044281|GO:0030282|GO:0005615|GO:0009653|GO:0072180|GO:0045807|GO:0060976|GO:0045880|GO:0030513|GO:0072138|GO:0009948|GO:0046326|GO:0030204|GO:0090090|GO:0046658|GO:0030203|GO:0045926|GO:0070062|GO:0043202|GO:0010171|GO:0005975|GO:0005796|GO:0005578|GO:0030316|GO:0006027|GO:…	NM_001164617	THC2516683	Hs.644108
A_33_P3420904	-1.52612	-2.81739	PATE3	Homo sapiens prostate and testis expressed 3 (PATE3), mRNA [NM_001129883]	125661495	chr11	125661436	+	FALSE	hs|11q24.2	ENST00000445202	100169851	NM_001129883	prostate and testis expressed 3	chr11:125661436-125661495	GO:0005576	NM_001129883	THC2703110	Hs.131278
A_32_P131031	-1.63713	-7.22173	MACC1	Homo sapiens metastasis associated in colon cancer 1 (MACC1), mRNA [NM_182762]	20193868	chr7	20180775	-	FALSE	hs|7p21.1	ENST00000589011	346389	NM_182762	metastasis associated in colon cancer 1	chr7:20193868-20180775	GO:0006355|GO:0005737|GO:0051781|GO:0005634|GO:0008083|GO:0006351	NM_182762	THC2478007	Hs.598388
A_24_P272160	-4.83921	-7.11261	NBEAL2	PREDICTED: Homo sapiens neurobeachin-like 2 (NBEAL2), transcript variant X5, mRNA [XM_006713072]	47035456	chr3	47033407	+	FALSE	hs|3p21.31		23218	XM_006713072	neurobeachin-like 2	chr3:47033407-47035456	GO:0035855|GO:0005543|GO:0016020|GO:0007596|GO:0005783|GO:0016197|GO:0070889|GO:0030220|GO:0019898	XM_006713072	THC2478250	Hs.437043
A_33_P3302448	-4.67318	-7.28363	LINGO3	Homo sapiens leucine rich repeat and Ig domain containing 3 (LINGO3), mRNA [NM_001101391]	2289833	chr19	2289774	-	FALSE	hs|19p13.3		645191	NM_001101391	leucine rich repeat and Ig domain containing 3	chr19:2289833-2289774	GO:0016021	NM_001101391		Hs.371587
A_33_P3407049	-2.12995	-3.71504			143342842	chr7	143342783	-	FALSE	hs|7q35					chr7:143342842-143342783
A_23_P152970	-0.882433	-4.16529	RAPGEFL1	Rap guanine nucleotide exchange factor (GEF)-like 1 [Source:HGNC Symbol;Acc:HGNC:17428] [ENST00000620260]	38351483	chr17	38351424	+	FALSE	hs|17q21.1	ENST00000620260	51195	XM_006721934	Rap guanine nucleotide exchange factor (GEF)-like 1	chr17:38351424-38351483	GO:0043547|GO:0005085|GO:0016020|GO:0007186|GO:0007264|GO:0007399	XM_006721934	THC2488370	Hs.632254
A_33_P3402489	-4.17682	-6.46783	OAS3	Homo sapiens 2'-5'-oligoadenylate synthetase 3, 100kDa (OAS3), mRNA [NM_006187]	113405961	chr12	113405902	+	FALSE	hs|12q24.13	ENST00000228928	4940	NM_006187	2'-5'-oligoadenylate synthetase 3, 100kDa	chr12:113405902-113405961	GO:0003725|GO:0005515|GO:0005886|GO:0001730|GO:0019221|GO:0009615|GO:0005524|GO:0005615|GO:0046872|GO:0005829|GO:0043231|GO:0051607|GO:0005737|GO:0006139|GO:0060337|GO:0005654|GO:0060700|GO:0060333|GO:0045071	NM_006187	THC2473268	Hs.744211
A_23_P58132	-0.778255	-6.60034	RHOH	Homo sapiens ras homolog family member H (RHOH), transcript variant 6, mRNA [NM_004310]	40245718	chr4	40245659	+	FALSE	hs|4p14	ENST00000610353	399	NM_004310	ras homolog family member H	chr4:40245659-40245718	GO:0001772|GO:0005515|GO:0051056|GO:0045576|GO:0006355|GO:0005886|GO:0007264|GO:0019210|GO:0005525|GO:0043086|GO:0005829|GO:0042326|GO:0005737|GO:0030217|GO:0017048|GO:0005095|GO:0043124	NM_004310	THC2470567	Hs.654594
A_33_P3351279	1.08486	-5.45148	GPR37L1	Homo sapiens G protein-coupled receptor 37 like 1 (GPR37L1), mRNA [NM_004767]	202098634	chr1	202098575	+	FALSE	hs|1q32.1	ENST00000367282	9283	NM_004767	G protein-coupled receptor 37 like 1	chr1:202098575-202098634	GO:0048712|GO:0043235|GO:0005515|GO:0042277|GO:0045665|GO:0005886|GO:0021940|GO:0008528|GO:0045879|GO:0016021|GO:0043410|GO:0007193	NM_004767	THC2464423	Hs.132049
A_23_P259090	-1.10264	-2.14289	NUDT12	Homo sapiens nudix (nucleoside diphosphate linked moiety X)-type motif 12 (NUDT12), transcript variant 1, mRNA [NM_031438]	102885275	chr5	102885216	-	FALSE	hs|5q21.2	ENST00000230792	83594	NM_031438	nudix (nucleoside diphosphate linked moiety X)-type motif 12	chr5:102885275-102885216	GO:0006742|GO:0000210|GO:0005634|GO:0035529|GO:0019677|GO:0046872|GO:0005777	NM_031438	THC2471784	Hs.434289
A_23_P164691	2.38687	1.24039	ICAM3	Homo sapiens intercellular adhesion molecule 3 (ICAM3), mRNA [NM_002162]	10444713	chr19	10444654	-	FALSE	hs|19p13.2	ENST00000587992	3385	NM_002162	intercellular adhesion molecule 3	chr19:10444713-10444654	GO:0005515|GO:0016337|GO:0005178|GO:0005886|GO:0030198|GO:0005887|GO:0050776|GO:0005102|GO:0007155|GO:0070062	NM_002162	NP1133830	Hs.654563
A_23_P406782	-2.40593	-7.19774	HPN	Homo sapiens hepsin (HPN), transcript variant 1, mRNA [NM_182983]	35556549	chr19	35556490	+	FALSE	hs|19q13.12	ENST00000262626	3249	NM_182983	hepsin	chr19:35556490-35556549	GO:0005515|GO:0097066|GO:0005886|GO:0004252|GO:0030307|GO:0008360|GO:0050680|GO:0010719|GO:0010693|GO:0005911|GO:0006508|GO:0043025|GO:0090103|GO:2000611|GO:0071805|GO:0070008|GO:0034769|GO:0070062|GO:0042632|GO:0031965|GO:0043066|GO:0009986|GO:0097195|GO:2000347|GO:0043923|GO:0010628|GO:0005887|GO:0010756|GO:0050910|GO:0005789|GO:0008236|GO:0008233|GO:0016021|GO:0015269	NM_182983	NP1178121	Hs.182385
A_33_P3374289	-2.29983	-5.36268	C10orf82	Homo sapiens chromosome 10 open reading frame 82 (C10orf82), mRNA [NM_144661]	118423491	chr10	118423432	-	FALSE	hs|10q25.3	ENST00000588184	143379	NM_144661	chromosome 10 open reading frame 82	chr10:118423491-118423432		NM_144661	THC2505316	Hs.121347
A_33_P3355371	-0.768798	-1.95122	TTC9C	tetratricopeptide repeat domain 9C [Source:HGNC Symbol;Acc:HGNC:28432] [ENST00000294161]	62503313	chr11	62503254	+	FALSE	hs|11q12.3	ENST00000294161	283237	XR_247197	tetratricopeptide repeat domain 9C	chr11:62503254-62503313		XR_247197		Hs.31704
A_23_P89981	-4.59769	-6.52154	CYP2F1	Homo sapiens cytochrome P450, family 2, subfamily F, polypeptide 1 (CYP2F1), mRNA [NM_000774]	41634244	chr19	41634185	+	FALSE	hs|19q13.2		1572		cytochrome P450, family 2, subfamily F, polypeptide 1	chr19:41634185-41634244	GO:0008392|GO:0006805|GO:0070330|GO:0005506|GO:0008395|GO:0019373|GO:0009636|GO:0044281|GO:0018931|GO:0043231|GO:0004497|GO:0005737|GO:0019825|GO:0042738|GO:0005789|GO:0016712|GO:0018979|GO:0055114|GO:0020037	NM_000774	NP098390	Hs.558318
A_33_P3214422	-5.09845	-7.03076	ANP32A	acidic (leucine-rich) nuclear phosphoprotein 32 family, member A [Source:HGNC Symbol;Acc:HGNC:13233] [ENST00000483551]	69084043	chr15	69083984	-	FALSE	hs|15q23	ENST00000483551	8125	AK127498	acidic (leucine-rich) nuclear phosphoprotein 32 family, member A	chr15:69084043-69083984	GO:0035556|GO:0005515|GO:0010467|GO:0048471|GO:0006355|GO:0005737|GO:0005783|GO:0005654|GO:0005634|GO:0006351|GO:0006913		THC2623014	Hs.458747
A_23_P62953	-0.407871	-3.57838	PBX1	Homo sapiens pre-B-cell leukemia homeobox 1 (PBX1), transcript variant 1, mRNA [NM_002585]	164781329	chr1	164781270	+	FALSE	hs|1q23.3	ENST00000367897	5087	NM_002585	pre-B-cell leukemia homeobox 1	chr1:164781270-164781329	GO:0005515|GO:0006694|GO:0001658|GO:0008284|GO:0003700|GO:0030325|GO:0048706|GO:0048538|GO:0005634|GO:0009954|GO:0030326|GO:0048536|GO:0009952|GO:0043433|GO:0005737|GO:0030278|GO:0045944|GO:0007548|GO:0035019|GO:0035162|GO:0005667|GO:0046982|GO:0000978|GO:0003677|GO:0006351|GO:0001077|GO:0010971|GO:0045665|GO:0005654|GO:0008134	NM_002585	THC2562113	Hs.557097
A_23_P215913	4.82936	2.40891	CLU	Homo sapiens clusterin (CLU), transcript variant 1, mRNA [NM_001831]	27457462	chr8	27457403	-	FALSE	hs|8p21.1	ENST00000405140	1191	NM_001831	clusterin	chr8:27457462-27457403	GO:1900221|GO:0006629|GO:0005515|GO:0048471|GO:0005783|GO:0032436|GO:0072562|GO:0005634|GO:0001836|GO:0005615|GO:0045429|GO:0005829|GO:0051787|GO:0005739|GO:0051788|GO:0006956|GO:0005737|GO:0032286|GO:0051092|GO:0006958|GO:0017038|GO:0031093|GO:0051131|GO:0001774|GO:0016887|GO:0031625|GO:0070062|GO:0032463|GO:0043065|GO:0031966|GO:0032760|GO:0043691|GO:0050821|GO:0034366|GO:0030168|GO:2001244|GO:…	NM_001831	THC2565549	Hs.436657
A_19_P00318705	-2.39207	-6.7751		Homo sapiens cDNA clone IMAGE:40030403. [BC131521]	70551780	chr11	70551721	-	FALSE	hs|11q13.4			BC131521		chr11:70551780-70551721				Hs.693570
A_33_P3274478	-2.39674	-3.87903	UNC119B	Homo sapiens unc-119 homolog B (C. elegans) (UNC119B), mRNA [NM_001080533]	121159798	chr12	121159739	+	FALSE	hs|12q24.31	ENST00000344651	84747	NM_001080533	unc-119 homolog B (C. elegans)	chr12:121159739-121159798	GO:0005515|GO:0042953|GO:0006996|GO:0060271|GO:0035869|GO:0072372|GO:0008289|GO:0005829	NM_001080533	THC2605018	Hs.127610
A_32_P85330	-2.61171	-4.75073	ST20-AS1	Homo sapiens ST20 antisense RNA 1 (ST20-AS1), long non-coding RNA [NR_028330]	80216669	chr15	80216610	+	FALSE	hs|15q25.1		283687	NR_028330	ST20 antisense RNA 1	chr15:80216610-80216669		NR_028330	THC2474223	Hs.722219
A_33_P3281028	-2.32709	-6.45165	MACROD2	Homo sapiens MACRO domain containing 2 (MACROD2), transcript variant 1, mRNA [NM_080676]	14066374	chr20	14066315	+	FALSE	hs|20p12.1	ENST00000490428	140733	NM_080676	MACRO domain containing 2	chr20:14066315-14066374	GO:0042278|GO:0007420|GO:0016798|GO:0019213|GO:0051725|GO:0005634|GO:0006974	NM_080676	THC2478261	Hs.661576
A_33_P3306068	-1.96014	-4.05118	MYCL	Homo sapiens v-myc avian myelocytomatosis viral oncogene lung carcinoma derived homolog (MYCL), transcript variant 1, mRNA [NM_001033081]	40361179	chr1	40361120	-	FALSE	hs|1p34.2		4610	NM_001033081	v-myc avian myelocytomatosis viral oncogene lung carcinoma derived homolog	chr1:40361179-40361120	GO:0006355|GO:0003700|GO:0046983|GO:0005634|GO:0003677	NM_001033081	THC2601476	Hs.437922
A_23_P43504	0.393588	-2.21096	ABCA2	Homo sapiens ATP-binding cassette, sub-family A (ABC1), member 2 (ABCA2), transcript variant 1, mRNA [NM_001606]	139902359	chr9	139902300	-	FALSE	hs|9q34.3	ENST00000464520	20	NM_001606	ATP-binding cassette, sub-family A (ABC1), member 2	chr9:139902359-139902300	GO:0042632|GO:0006629|GO:0005815|GO:0006357|GO:0042493|GO:0042626|GO:0048545|GO:0005765|GO:0055085|GO:0005524|GO:0005764|GO:0000166|GO:0016020|GO:0006810|GO:0016023|GO:0016021|GO:0032383|GO:0043190|GO:0016887|GO:0010008|GO:0005768	NM_001606	THC2617219	Hs.421202
A_33_P3343428	1.7785	0.672401	TRAF3IP2	Homo sapiens TRAF3 interacting protein 2 (TRAF3IP2), transcript variant 2, mRNA [NM_147686]	111880566	chr6	111880507	-	FALSE	hs|6q21	ENST00000359831	10758	NM_147686	TRAF3 interacting protein 2	chr6:111880566-111880507	GO:0035556|GO:0005515|GO:0001783|GO:0006959|GO:0005575|GO:0043123|GO:0048305	NM_147686	THC2612318	Hs.561514
A_23_P94840	-1.50286	-6.77713	DYNLRB2	Homo sapiens dynein, light chain, roadblock-type 2 (DYNLRB2), mRNA [NM_130897]	80584476	chr16	80584417	+	FALSE	hs|16q23.2	ENST00000338542	83657	NM_130897	dynein, light chain, roadblock-type 2	chr16:80584417-80584476	GO:0006996|GO:0008152|GO:0005874|GO:0006810|GO:0072372|GO:0005868|GO:0003777|GO:0070062|GO:0007018	NM_130897	THC2702482	Hs.98849
A_32_P107746	3.55805	1.34122	ENSA	Homo sapiens endosulfine alpha (ENSA), transcript variant 1, mRNA [NM_207042]	150594599	chr1	150594586	-	FALSE	hs|1q21.3	ENST00000554405	2029	NM_207042	endosulfine alpha	chr1:150594599-150594586	GO:0007584|GO:0004864|GO:0008601|GO:0005102|GO:0019212|GO:0043086|GO:0009749|GO:0050790|GO:0005737|GO:0007067|GO:0050796|GO:0000086|GO:0019870|GO:0006810|GO:0005654|GO:0000278|GO:0008200|GO:0051721|GO:0051301	NM_207042	THC2571657	Hs.632456
A_23_P250035	3.2601	1.89721	SDHA	Homo sapiens succinate dehydrogenase complex, subunit A, flavoprotein (Fp) (SDHA), transcript variant 1, mRNA [NM_004168]	236558	chr5	235411	+	FALSE	hs|5p15.33	ENST00000505555	6389	NM_004168	succinate dehydrogenase complex, subunit A, flavoprotein (Fp)	chr5:235411-236558	GO:0005515|GO:0006099|GO:0050660|GO:0005743|GO:0008177|GO:0044281|GO:0007399|GO:0005739|GO:0022904|GO:0005749|GO:0006105|GO:0000104|GO:0044237|GO:0055114	NM_004168	THC2545930	Hs.440475
A_33_P3384628	-3.06072	-6.47165	XLOC_l2_009136	BROAD Institute lincRNA (XLOC_l2_009136), lincRNA [TCONS_l2_00017138]	15278286	chr21	15278227	-	FALSE	hs|21q11.2					chr21:15278286-15278227
A_19_P00802217	0.329599	-1.50535			66425904	chr11	66425845	-	FALSE	hs|11q13.2					chr11:066425904-066425845
A_24_P105564	0.831743	-0.257025	PRKAB2	Homo sapiens protein kinase, AMP-activated, beta 2 non-catalytic subunit (PRKAB2), transcript variant 1, mRNA [NM_005399]	146626925	chr1	146626866	-	FALSE	hs|1q21.1	ENST00000254101	5565	NM_005399	protein kinase, AMP-activated, beta 2 non-catalytic subunit	chr1:146626925-146626866	GO:0045859|GO:0005515|GO:0008286|GO:0006996|GO:0031588|GO:0004679|GO:0006853|GO:0044281|GO:0042802|GO:0005829|GO:0007165|GO:0006112|GO:0042304|GO:0061024|GO:0005654|GO:0006468|GO:0006633|GO:0007050|GO:0007005|GO:0044255	NM_005399	THC2538743	Hs.50732
A_23_P350689	0.431204	-1.71924	ZDHHC23	Homo sapiens zinc finger, DHHC-type containing 23 (ZDHHC23), mRNA [NM_173570]	113681503	chr3	113681444	+	FALSE	hs|3q13.31	ENST00000478793	254887	NM_173570	zinc finger, DHHC-type containing 23	chr3:113681444-113681503	GO:0018345|GO:0008270|GO:0016021|GO:0072659|GO:0019706	NM_173570	THC2471533	Hs.21902
A_33_P3420078	-1.4031	-3.31635	LRP11	low density lipoprotein receptor-related protein 11 [Source:HGNC Symbol;Acc:HGNC:16936] [ENST00000367368]	150163807	chr6	150163748	-	FALSE	hs|6q25.1	ENST00000367368	84918		low density lipoprotein receptor-related protein 11	chr6:150163807-150163748	GO:0016021		THC2536543
A_32_P184488	2.38734	0.697484	PHLDB3	Homo sapiens pleckstrin homology-like domain, family B, member 3 (PHLDB3), mRNA [NM_198850]	43979334	chr19	43979275	-	FALSE	hs|19q13.31	ENST00000292140	653583	NM_198850	pleckstrin homology-like domain, family B, member 3	chr19:43979334-43979275	GO:0019899	NM_198850	THC2605533	Hs.631581
A_23_P411806	0.143978	-1.21485	SLC44A1	Homo sapiens solute carrier family 44 (choline transporter), member 1 (SLC44A1), transcript variant 1, mRNA [NM_080546]	108136997	chr9	108136938	+	FALSE	hs|9q31.1	ENST00000374724	23446	NM_080546	solute carrier family 44 (choline transporter), member 1	chr9:108136938-108136997	GO:0015220|GO:0016020|GO:0005886|GO:0015871|GO:0005741|GO:0044281|GO:0016021|GO:0006644|GO:0055085|GO:0070062|GO:0046474|GO:0006656	NM_080546	THC2606145	Hs.573495
A_33_P3375576	0.478163	-3.03295	MAP7	Homo sapiens microtubule-associated protein 7 (MAP7), transcript variant 4, mRNA [NM_003980]	136667095	chr6	136667036	-	FALSE	hs|6q23.3	ENST00000611373	9053	NM_003980	microtubule-associated protein 7	chr6:136667095-136667036	GO:0016323|GO:0048471|GO:0005737|GO:0007163|GO:0005198|GO:0005875|GO:0015630|GO:0005874|GO:0005102|GO:0000226|GO:0006970|GO:0072659	NM_003980	NP208771	Hs.486548
A_23_P209320	0.540208	-1.32899	PER2	Homo sapiens period circadian clock 2 (PER2), mRNA [NM_022817]	239152876	chr2	239152817	-	FALSE	hs|2q37.3	ENST00000254657	8864	NM_022817	period circadian clock 2	chr2:239152876-239152817	GO:0005515|GO:0043130|GO:0048471|GO:0042826|GO:0006094|GO:0019249|GO:0035257|GO:0070345|GO:0005634|GO:2000678|GO:0000989|GO:0019229|GO:0001222|GO:0005737|GO:0050767|GO:0051726|GO:0006631|GO:0004871|GO:0031397|GO:0070063|GO:0051946|GO:0036002|GO:0019900|GO:0070932|GO:0000976|GO:0060567|GO:0005978|GO:0003713|GO:0005730|GO:0001047|GO:0000122|GO:0006351|GO:0032922|GO:0007165|GO:0050872|GO:0050796|GO:…	NM_022817	THC2495790	Hs.58756
A_23_P119266	2.20814	0.535371	DNASE2	Homo sapiens deoxyribonuclease II, lysosomal (DNASE2), mRNA [NM_001375]	12987100	chr19	12987041	-	FALSE	hs|19p13.2	ENST00000588777	1777	NM_001375	deoxyribonuclease II, lysosomal	chr19:12987100-12987041	GO:0005622|GO:0006309|GO:0030218|GO:0004531|GO:0006259|GO:0005764|GO:0003677|GO:0070062	NM_001375	THC2513776	Hs.118243
A_33_P3243128	2.19207	0.853444	COQ5	Homo sapiens coenzyme Q5 homolog, methyltransferase (S. cerevisiae) (COQ5), mRNA [NM_032314]	120941414	chr12	120941355	-	FALSE	hs|12q24.31	ENST00000288532	84274	NM_032314	coenzyme Q5 homolog, methyltransferase (S. cerevisiae)	chr12:120941414-120941355	GO:0005739|GO:0006744|GO:0008757|GO:0044281|GO:0032259	NM_032314	THC2492831	Hs.17250
A_33_P3423202	-3.03202	-4.17271			27634044	chrY	27633985	-	FALSE	hs|Yq11.23					chrY:027634044-027633985
A_24_P64344	-1.86195	-7.18345	BLNK	Homo sapiens B-cell linker (BLNK), transcript variant 1, mRNA [NM_013314]	97956745	chr10	97956686	-	FALSE	hs|10q24.1	ENST00000224337	29760	NM_013314	B-cell linker	chr10:97956745-97956686	GO:0035556|GO:0005622|GO:0005515|GO:0006954|GO:0005886|GO:0006959|GO:0005070|GO:0030183|GO:0005068|GO:0009967|GO:0007169|GO:0005829	NM_013314	NP1463979	Hs.665244
A_33_P3651948	-3.46917	-5.46912	NEO1	Homo sapiens neogenin 1 (NEO1), transcript variant 1, mRNA [NM_002499]	73596074	chr15	73596015	+	FALSE	hs|15q24.1	ENST00000339362	4756	NM_002499	neogenin 1	chr15:73596015-73596074	GO:0042692|GO:0006355|GO:0051149|GO:0045296|GO:0005886|GO:0007411|GO:0005887|GO:0007520|GO:0004872|GO:0007155|GO:0055072	NM_002499	THC2492572	Hs.388613
A_32_P62963	-3.16448	-6.36028	KRT16P2	Homo sapiens keratin 16 pseudogene 2 (KRT16P2), non-coding RNA [NR_029392]	16734545	chr17	16734486	-	FALSE	hs|17p11.2	ENST00000580113	400578	NR_029392	keratin 16 pseudogene 2	chr17:16734545-16734486		NR_029392	THC2479697	Hs.723586
A_23_P17503	0.0314279	-1.68992	KIF16B	Homo sapiens kinesin family member 16B (KIF16B), transcript variant 2, mRNA [NM_024704]	16253014	chr20	16252955	-	FALSE	hs|20p12.1	ENST00000354981	55614	NM_024704	kinesin family member 16B	chr20:16253014-16252955	GO:0001704|GO:0008017|GO:0017137|GO:0005871|GO:0043325|GO:0005874|GO:0080025|GO:0005547|GO:0032266|GO:0045022|GO:0005524|GO:0006895|GO:0001919|GO:0007173|GO:0007492|GO:0008543|GO:0032801|GO:0031901|GO:0008574|GO:0016887|GO:0005769|GO:0005768|GO:0007018	NM_024704	NP1474357	Hs.101774
A_24_P360078	0.994181	-0.32619	LRBA	Homo sapiens LPS-responsive vesicle trafficking, beach and anchor containing (LRBA), transcript variant 2, mRNA [NM_006726]	151186250	chr4	151186191	-	FALSE	hs|4q31.3	ENST00000510157	987	NM_006726	LPS-responsive vesicle trafficking, beach and anchor containing	chr4:151186250-151186191	GO:0005794|GO:0005886|GO:0005783|GO:0005764|GO:0012505|GO:0003674|GO:0008150|GO:0005543|GO:0016020|GO:0016197|GO:0016023|GO:0016021|GO:0019898	NM_006726	NP1279107	Hs.480938
A_33_P3374293	-0.552635	-1.55993	PYROXD1	Homo sapiens pyridine nucleotide-disulphide oxidoreductase domain 1 (PYROXD1), mRNA [NM_024854]	21624039	chr12	21623980	+	FALSE	hs|12p12.1	ENST00000240651	79912	NM_024854	pyridine nucleotide-disulphide oxidoreductase domain 1	chr12:21623980-21624039	GO:0016491|GO:0055114	NM_024854	THC2604281	Hs.709545
A_33_P3287997	-3.64103	-4.96553	C9orf106	Homo sapiens chromosome 9 open reading frame 106 (C9orf106), mRNA [NM_001012715]	132084872	chr9	132084813	+	FALSE	hs|9q34.11	ENST00000316786	414318	NM_001012715	chromosome 9 open reading frame 106	chr9:132084813-132084872		NM_001012715	THC2483788	Hs.449434
A_33_P3328312	-5.22235	-6.28529	HNF1A	Homo sapiens HNF1 homeobox A (HNF1A), mRNA [NM_000545]	121440306	chr12	121440247	+	FALSE	hs|12q24.31	ENST00000560968	6927	NM_000545	HNF1 homeobox A	chr12:121440247-121440306	GO:0005515|GO:0035623|GO:0003700|GO:0046982|GO:0044212|GO:0006357|GO:0005634|GO:0060261|GO:0042593|GO:0003677|GO:0042803|GO:0006351|GO:0043234|GO:0001077|GO:0005737|GO:0046323|GO:0045944|GO:0046983|GO:0005654|GO:0045893|GO:0030073|GO:0035565	NM_000545	THC2478436	Hs.654455
A_19_P00322779	-0.465049	-1.62804			24248613	chr19	24248554	+	FALSE	hs|19p12	ENST00000597683		AK092080		chr19:24248554-24248613			THC2518745	Hs.434406
A_23_P410717	-1.30565	-4.4346	CIART	Homo sapiens circadian associated repressor of transcription (CIART), transcript variant 1, mRNA [NM_144697]	150259116	chr1	150259057	+	FALSE	hs|1q21.2	ENST00000290363	148523	NM_144697	circadian associated repressor of transcription	chr1:150259057-150259116	GO:0005515|GO:0045475|GO:0016605|GO:0070888|GO:0005634|GO:0001046|GO:0045892|GO:0032922|GO:0006351	NM_144697	THC2471752	Hs.54680
A_23_P8013	5.49095	4.14617	HIST1H2BL	Homo sapiens histone cluster 1, H2bl (HIST1H2BL), mRNA [NM_003519]	27775345	chr6	27775286	-	FALSE	hs|6p22.1	ENST00000377401	8340	NM_003519	histone cluster 1, H2bl	chr6:27775345-27775286	GO:0046982|GO:0006334|GO:0006325|GO:0005654|GO:0005634|GO:0000786|GO:0003677|GO:0070062	NM_003519	THC2484590	Hs.137594
A_23_P66854	-4.34951	-6.59654	KRT20	Homo sapiens keratin 20, type I (KRT20), mRNA [NM_019010]	39032591	chr17	39032532	-	FALSE	hs|17q21.2	ENST00000167588	54474	NM_019010	keratin 20, type I	chr17:39032591-39032532	GO:0005882|GO:0005515|GO:0005737|GO:0045109|GO:0005200|GO:0050708|GO:0006915|GO:0033554	NM_019010	THC2699829	Hs.84905
A_33_P3424295	-0.869028	-2.005	TRAF2	Homo sapiens TNF receptor-associated factor 2 (TRAF2), mRNA [NM_021138]	139794123	chr9	139794064	+	FALSE	hs|9q34.3	ENST00000414589	7186	NM_021138	TNF receptor-associated factor 2	chr9:139794064-139794123	GO:0005515|GO:0097300|GO:0035631|GO:0004842|GO:0071732|GO:0016874|GO:0032403|GO:0043623|GO:0042802|GO:0030163|GO:0070207|GO:0070534|GO:0005938|GO:0031625|GO:0005164|GO:0019903|GO:0031435|GO:0002726|GO:0033209|GO:0097057|GO:0051865|GO:0045087|GO:0050870|GO:0009898|GO:0008270|GO:0045121|GO:0019899|GO:0005174|GO:2001238|GO:2001239|GO:0000151|GO:0031996|GO:0051291|GO:0005829|GO:0005737|GO:0051091|GO:…	NM_021138	THC2520985	Hs.522506
A_19_P00331134	-3.52137	-6.67785			70526304	chr11	70526245	-	FALSE	hs|11q13.4					chr11:070526304-070526245
A_19_P00804960	-3.77099	-5.54758			33900274	chr13	33900215	-	FALSE	hs|13q13.1					chr13:033900274-033900215
A_23_P346384	-2.73311	-4.26389	MRPL43	Homo sapiens mitochondrial ribosomal protein L43 (MRPL43), transcript variant 2, mRNA [NM_176792]	102738303	chr10	102738244	-	FALSE	hs|10q24.31	ENST00000318325	84545	NM_176792	mitochondrial ribosomal protein L43	chr10:102738303-102738244	GO:0070124|GO:0070125|GO:0070126|GO:0032543|GO:0006996|GO:0003735|GO:0005761|GO:0005743|GO:0006412	NM_176792	THC2478767	Hs.421848
A_24_P365721	-1.31171	-7.43702	SLC6A14	Homo sapiens solute carrier family 6 (amino acid transporter), member 14 (SLC6A14), mRNA [NM_007231]	115592254	chrX	115592195	+	FALSE	hs|Xq23	ENST00000598581	11254	NM_007231	solute carrier family 6 (amino acid transporter), member 14	chrX:115592195-115592254	GO:0006520|GO:0005886|GO:0005328|GO:0006865|GO:0009636|GO:0031526|GO:0055085|GO:0003333|GO:0031982|GO:0015171|GO:0006810|GO:0006836|GO:0016021|GO:0070062|GO:0006811	NM_007231	THC2474246	Hs.522109
A_23_P419764	-2.55625	-3.71867	CCDC149	coiled-coil domain containing 149 [Source:HGNC Symbol;Acc:HGNC:25405] [ENST00000324309]	24829109	chr4	24829050	-	FALSE	hs|4p15.2	ENST00000324309	91050	AL834257	coiled-coil domain containing 149	chr4:24829109-24829050
A_19_P00323135	-4.49897	-6.31279			126408774	chr5	126408715	-	FALSE	hs|5q23.2					chr5:126408774-126408715
A_23_P389102	1.09064	-6.43835	MYO1D	Homo sapiens myosin ID (MYO1D), transcript variant 1, mRNA [NM_015194]	30819891	chr17	30819832	-	FALSE	hs|17q11.2	ENST00000318217	4642	NM_015194	myosin ID	chr17:30819891-30819832	GO:0043005|GO:0005516|GO:0030424|GO:0006200|GO:0019904|GO:0031410|GO:0016459|GO:0030898|GO:0005524|GO:0005790|GO:0005903|GO:0051641|GO:0016323|GO:0000146|GO:0051015|GO:0043209|GO:0010923|GO:0043025|GO:0030673|GO:0070062|GO:0048306|GO:0005768	NM_015194	THC2571350	Hs.602063
A_33_P3415280	-3.46423	-5.77865	CABYR	Homo sapiens calcium binding tyrosine-(Y)-phosphorylation regulated (CABYR), transcript variant 1, mRNA [NM_012189]	21736767	chr18	21736708	+	FALSE	hs|18q11.2	ENST00000582229	26256	NM_012189	calcium binding tyrosine-(Y)-phosphorylation regulated	chr18:21736708-21736767	GO:0017124|GO:0003351|GO:0046982|GO:0031514|GO:0005509|GO:0005730|GO:0005634|GO:0097228|GO:0097229|GO:0005737|GO:0035686|GO:0005856|GO:0019899|GO:0048240	NM_012189	THC2609383	Hs.511983
A_33_P3350493	1.36467	-0.724714	CLPSL2	Homo sapiens colipase-like 2 (CLPSL2), transcript variant 1, mRNA [NM_001286550]	35747328	chr6	35747269	+	FALSE	hs|6p21.31	ENST00000481904	389383	NM_001286550	colipase-like 2	chr6:35747269-35747328	GO:0016042|GO:0007586|GO:0005576|GO:0043085|GO:0008047	NM_001286550	NP1214263	Hs.259563
A_19_P00320101	-1.52198	-6.57264	MIR4697HG	Homo sapiens MIR4697 host gene (non-protein coding) (MIR4697HG), long non-coding RNA [NR_024344]	133767694	chr11	133767635	-	FALSE	hs|11q25		283174	NR_024344	MIR4697 host gene (non-protein coding)	chr11:133767694-133767635		NR_024344	THC2474019	Hs.504370
A_24_P217848	5.93849	4.3007	HIST1H2AK	Homo sapiens histone cluster 1, H2ak (HIST1H2AK), mRNA [NM_003510]	27805788	chr6	27805729	-	FALSE	hs|6p22.1	ENST00000618958	8330	NM_003510	histone cluster 1, H2ak	chr6:27805788-27805729	GO:0005515|GO:0008150|GO:0003674|GO:0046982|GO:0005634|GO:0019899|GO:0000786|GO:0003677|GO:0070062	NM_003510	THC2536096	Hs.734717
A_32_P117464	-0.102609	-1.9335	MB21D2	Homo sapiens Mab-21 domain containing 2 (MB21D2), mRNA [NM_178496]	192515209	chr3	192515150	-	FALSE	hs|3q29	ENST00000392452	151963	NM_178496	Mab-21 domain containing 2	chr3:192515209-192515150	GO:0032403	NM_178496	THC2464786	Hs.151443
A_32_P351277	-2.34297	-4.08497	lnc-JMJD8-1	Homo sapiens, clone IMAGE:3543963, mRNA. [BC004968]	728577	chr16	728518	-	FALSE	hs|16p13.3			BC004968	lnc-JMJD8-1:2	chr16:728577-728518			THC2754018	Hs.121180
A_24_P41371	-1.42594	-2.76343	CC2D1A	Homo sapiens coiled-coil and C2 domain containing 1A (CC2D1A), mRNA [NM_017721]	14034388	chr19	14034237	+	FALSE	hs|19p13.12	ENST00000588932	54862	NM_017721	coiled-coil and C2 domain containing 1A	chr19:14034237-14034388	GO:0007165|GO:0001078|GO:0005737|GO:0016020|GO:0005815|GO:0005634|GO:0004871|GO:0000122|GO:0043123|GO:0000978|GO:0006351|GO:0070062	NM_017721	THC2555386	Hs.269592
A_33_P3308497	-2.79318	-3.98484	BMS1P4	Homo sapiens BMS1 pseudogene 4 (BMS1P4), non-coding RNA [NR_026592]	75477833	chr10	75477774	-	FALSE	hs|10q22.2	ENST00000584747	729096	NR_026592	BMS1 pseudogene 4	chr10:75477833-75477774		NR_026592	THC2663587	Hs.709171
A_23_P49060	3.07976	-3.54037	SPINT1	Homo sapiens serine peptidase inhibitor, Kunitz type 1 (SPINT1), transcript variant 1, mRNA [NM_181642]	41149375	chr15	41149316	+	FALSE	hs|15q15.1	ENST00000562057	6692	NM_181642	serine peptidase inhibitor, Kunitz type 1	chr15:41149316-41149375	GO:0010951|GO:0060674|GO:0016020|GO:0030198|GO:0004867|GO:0060670|GO:0005576|GO:0005615|GO:0070062	NM_181642	THC2476845	Hs.233950
A_24_P85258	-5.41291	-6.57867	CFAP74	cilia and flagella associated protein 74 [Source:HGNC Symbol;Acc:HGNC:29368] [ENST00000270720]	1885099	chr1	1885040	-	FALSE	hs|1p36.33	ENST00000270720	85452	AB051538	cilia and flagella associated protein 74	chr1:1885099-1885040	GO:0035082|GO:0005930		THC2492079	Hs.232092
A_33_P3367316	-3.07317	-5.75738	SCAND2P	Homo sapiens SCAN domain containing 2 pseudogene (SCAND2P), transcript variant 1, non-coding RNA [NR_004859]	85185694	chr15	85185635	+	FALSE	hs|15q25.2	ENST00000348993	54581	NR_004859	SCAN domain containing 2 pseudogene	chr15:85185635-85185694	GO:0008150|GO:0003674|GO:0006355|GO:0003700|GO:0005634|GO:0005575	NR_004859	THC2538549	Hs.658114
A_23_P64650	4.23634	2.55595	TSFM	Homo sapiens Ts translation elongation factor, mitochondrial (TSFM), transcript variant 2, mRNA [NM_005726]	58190420	chr12	58190361	+	FALSE	hs|12q14.1	ENST00000323833	10102	NM_005726	Ts translation elongation factor, mitochondrial	chr12:58190361-58190420	GO:0005739|GO:0070125|GO:0032543|GO:0006996|GO:0032784|GO:0005654|GO:0005634|GO:0003746|GO:0006414	NM_005726	THC2467264	Hs.632704
A_23_P35354	0.0727146	-0.980438	CWF19L1	Homo sapiens CWF19-like 1, cell cycle control (S. pombe) (CWF19L1), transcript variant 1, mRNA [NM_018294]	101993032	chr10	101992973	-	FALSE	hs|10q24.31	ENST00000370379	55280	NM_018294	CWF19-like 1, cell cycle control (S. pombe)	chr10:101993032-101992973	GO:0008150|GO:0003674|GO:0008152|GO:0005575|GO:0003824	NM_018294	THC2517624	Hs.215502
A_19_P00315774	-4.85509	-6.73693	LINC01572		72525864	chr16	72525805	-	FALSE	hs|16q22.2	ENST00000563770	101927957		long intergenic non-protein coding RNA 1572	chr16:72525864-72525805
A_33_P3290672	2.13299	0.985961	SELT	Homo sapiens selenoprotein T (SELT), mRNA [NM_016275]	150348233	chr3	150348174	+	FALSE	hs|3q25.1	ENST00000615547	51714	NM_016275	selenoprotein T	chr3:150348174-150348233	GO:0008430|GO:0001514|GO:0045454	NM_016275	THC2731852	Hs.369052
A_23_P25935	2.21497	1.05808	C14orf1	Homo sapiens chromosome 14 open reading frame 1 (C14orf1), mRNA [NM_007176]	76117903	chr14	76117844	-	FALSE	hs|14q24.3	ENST00000256319	11161	NM_007176	chromosome 14 open reading frame 1	chr14:76117903-76117844	GO:0030133|GO:0008150|GO:0003674|GO:0016126|GO:0005789|GO:0016021	NM_007176	THC2749560	Hs.15106
A_19_P00317386	-3.81889	-6.61878		deleted in lymphocytic leukemia 1 (non-protein coding) [Source:HGNC Symbol;Acc:HGNC:13747] [ENST00000473075]	50909398	chr13	50909339	+	FALSE	hs|13q14.3	ENST00000473075		AJ412045		chr13:50909339-50909398			THC2577399	Hs.712880
A_23_P204550	2.92697	1.60153	SCYL2	Homo sapiens SCY1-like 2 (S. cerevisiae) (SCYL2), mRNA [NM_017988]	100733799	chr12	100733740	+	FALSE	hs|12q23.1	ENST00000360820	55681	NM_017988	SCY1-like 2 (S. cerevisiae)	chr12:100733740-100733799	GO:0005515|GO:0048471|GO:2000370|GO:0005794|GO:0008333|GO:0030136|GO:0005102|GO:0005524|GO:0004672|GO:0006468|GO:0090090|GO:0002092|GO:0010008|GO:2000286	NM_017988	THC2461697	Hs.506481
A_24_P153840	0.896566	-3.16155	FGD3	Homo sapiens FYVE, RhoGEF and PH domain containing 3 (FGD3), transcript variant 2, mRNA [NM_033086]	95798421	chr9	95798362	+	FALSE	hs|9q22.31	ENST00000337352	89846	NM_033086	FYVE, RhoGEF and PH domain containing 3	chr9:95798362-95798421	GO:0051056|GO:0048011|GO:0043065|GO:0005794|GO:0030036|GO:0031267|GO:0007264|GO:0008360|GO:0097190|GO:0001726|GO:0046872|GO:0030027|GO:0043088|GO:0005829|GO:0043547|GO:0005085|GO:0005737|GO:0032321|GO:0007010|GO:0046847|GO:0005089|GO:0005856	NM_033086	THC2464016	Hs.411081
A_33_P3253501	3.48939	2.35483	HIST2H2BF	Homo sapiens histone cluster 2, H2bf (HIST2H2BF), transcript variant 1, mRNA [NM_001024599]	149783617	chr1	149783558	-	FALSE	hs|1q21.2	ENST00000449108	440689	NM_001024599	histone cluster 2, H2bf	chr1:149783617-149783558	GO:0003674|GO:0046982|GO:0006325|GO:0005654|GO:0005634|GO:0000786|GO:0003677|GO:0070062	NM_001024599	THC2541318	Hs.632451
A_23_P86855	1.58814	-0.171863	MACROD1	Homo sapiens MACRO domain containing 1 (MACROD1), mRNA [NM_014067]	63918797	chr11	63918738	-	FALSE	hs|11q13.1	ENST00000542359	28992	NM_014067	MACRO domain containing 1	chr11:63918797-63918738	GO:0042278|GO:0005739|GO:0005515|GO:0016798|GO:0019213|GO:0051725|GO:0005634|GO:0006974	NM_014067	THC2765723	Hs.602898
A_23_P115407	2.35536	0.705669	GSTM1	Homo sapiens glutathione S-transferase mu 1 (GSTM1), transcript variant 2, mRNA [NM_146421]	110231731	chr1	110231672	+	FALSE	hs|1p13.3	ENST00000490021	2944	NM_146421	glutathione S-transferase mu 1	chr1:110231672-110231731	GO:0043295|GO:0005737|GO:0006805|GO:0018916|GO:0070458|GO:0042178|GO:0006749|GO:0044281|GO:0019899|GO:0004364|GO:0042803|GO:0005829	NM_146421	THC2563659	Hs.301961
A_33_P3316562	-4.37594	-6.23687	RPS6KA5	Homo sapiens ribosomal protein S6 kinase, 90kDa, polypeptide 5 (RPS6KA5), transcript variant 2, mRNA [NM_182398]	91360557	chr14	91360498	-	FALSE	hs|14q32.11	ENST00000418736	9252	NM_182398	ribosomal protein S6 kinase, 90kDa, polypeptide 5	chr14:91360557-91360498	GO:0005515|GO:0034142|GO:0005634|GO:0001818|GO:0051403|GO:0035066|GO:0035556|GO:0002756|GO:0005737|GO:0051092|GO:0006954|GO:0007173|GO:0007411|GO:0045944|GO:0002755|GO:0034138|GO:0070498|GO:0048011|GO:0006355|GO:0038124|GO:0000287|GO:0038123|GO:0034134|GO:0016572|GO:0002224|GO:0005524|GO:0043990|GO:0032793|GO:0033129|GO:0004672|GO:0004674|GO:0045087|GO:0043987|GO:0043988|GO:0035666|GO:0034166|GO:…	NM_182398	THC2485945	Hs.510225
A_33_P3397525	-3.04206	-7.16811	WNT4	Homo sapiens wingless-type MMTV integration site family, member 4 (WNT4), mRNA [NM_030761]	22443857	chr1	22443798	-	FALSE	hs|1p36.12	ENST00000290167	54361	NM_030761	wingless-type MMTV integration site family, member 4	chr1:22443857-22443798	GO:0018345|GO:0001658|GO:0072034|GO:0072033|GO:0006702|GO:0038030|GO:0033080|GO:0071560|GO:0010894|GO:0005615|GO:0048599|GO:0005109|GO:0072174|GO:0061045|GO:0072273|GO:0061184|GO:0048018|GO:0022407|GO:0030336|GO:0030501|GO:0009986|GO:0005796|GO:0061369|GO:0003714|GO:0060231|GO:0001889|GO:0045836|GO:0045165|GO:0032967|GO:0032321|GO:0051496|GO:0005788|GO:0045596|GO:0045893|GO:0045892|GO:0051145|GO:…	NM_030761	THC2609180	Hs.25766
A_23_P154217	-4.2631	-7.14485	ITGB6	Homo sapiens integrin, beta 6 (ITGB6), transcript variant 1, mRNA [NM_000888]	160964233	chr2	160958330	-	FALSE	hs|2q24.2	ENST00000409872	3694	NM_000888	integrin, beta 6	chr2:160964233-160958330	GO:0008305|GO:0005886|GO:0007275|GO:0009615|GO:0043235|GO:0005178|GO:0006954|GO:0007160|GO:0001618|GO:0007229|GO:0030198|GO:0016032|GO:0007155|GO:0009897|GO:0070062	NM_000888	THC2479841	Hs.470399
A_23_P98248	3.35235	2.27992	TRPT1	Homo sapiens tRNA phosphotransferase 1 (TRPT1), transcript variant 1, mRNA [NM_001033678]	63991675	chr11	63991616	-	FALSE	hs|11q13.1	ENST00000539595	83707	NM_001033678	tRNA phosphotransferase 1	chr11:63991675-63991616	GO:0045859|GO:0006388|GO:0000215	NM_001033678	THC2495638	Hs.326586
A_33_P3388618	1.15101	-0.270099	TNK1	Homo sapiens tyrosine kinase, non-receptor, 1 (TNK1), transcript variant 1, mRNA [NM_001251902]	7293056	chr17	7292997	+	FALSE	hs|17p13.1	ENST00000576812	8711	NM_001251902	tyrosine kinase, non-receptor, 1	chr17:7292997-7293056	GO:0005515|GO:0030308|GO:0051427|GO:0005524|GO:0030154|GO:0031234|GO:0005829|GO:0046580|GO:0005737|GO:0046777|GO:0016020|GO:0016477|GO:0045087|GO:0042127|GO:0006468|GO:0004713|GO:0004871|GO:0038083|GO:0004715|GO:0007169	NM_001251902	THC2629027	Hs.203420
A_24_P56837	0.019006	-1.3799	ASB16	Homo sapiens ankyrin repeat and SOCS box containing 16 (ASB16), mRNA [NM_080863]	42256449	chr17	42256390	+	FALSE	hs|17q21.31	ENST00000293414	92591	NM_080863	ankyrin repeat and SOCS box containing 16	chr17:42256390-42256449	GO:0035556|GO:0005515|GO:0016567	NM_080863	THC2761159	Hs.534517
A_33_P3411773	-0.799897	-2.56524	LOC100130285	PREDICTED: Homo sapiens uncharacterized LOC100130285 (LOC100130285), misc_RNA [XR_424754]	691098	chr16	691039	-	FALSE	hs|16p13.3		100130285	XR_424754	uncharacterized LOC100130285	chr16:691098-691039		XR_424754	THC2486239	Hs.730224
A_32_P70818	-1.66284	-5.18851	PAX9	Homo sapiens paired box 9 (PAX9), mRNA [NM_006194]	37146680	chr14	37146621	+	FALSE	hs|14q13.3	ENST00000402703	5083	NM_006194	paired box 9	chr14:37146621-37146680	GO:0005515|GO:0000977|GO:0071363|GO:0060325|GO:0007492|GO:0045944|GO:0042481|GO:0042476|GO:0005634|GO:0001228|GO:0045892|GO:0006351	NM_006194	THC2472287	Hs.132576
A_24_P246091	-4.98572	-7.10173	FLJ37201	Homo sapiens tigger transposable element derived 2 pseudogene (FLJ37201), non-coding RNA [NR_026835]	91451582	chr10	91451523	-	FALSE	hs|10q23.31		283011		tigger transposable element derived 2 pseudogene	chr10:91451582-91451523		NR_026835	THC2486223	Hs.679445
A_33_P3261019	-2.53554	-7.02285	SLC9A2	Homo sapiens solute carrier family 9, subfamily A (NHE2, cation proton antiporter 2), member 2 (SLC9A2), mRNA [NM_003048]	103327802	chr2	103327743	+	FALSE	hs|2q12.1		6549	NM_003048	solute carrier family 9, subfamily A (NHE2, cation proton antiporter 2), member 2	chr2:103327743-103327802	GO:0015385|GO:0008104|GO:0005886|GO:0035725|GO:0016021|GO:0055085|GO:0006885|GO:0006811	NM_003048		Hs.250083
A_19_P00811369	-2.36794	-5.47118			165533263	chr2	165533204	-	FALSE	hs|2q24.3					chr2:165533263-165533204
A_24_P157370	-2.42862	-6.40355	IL17RB	Homo sapiens interleukin 17 receptor B (IL17RB), mRNA [NM_018725]	53899651	chr3	53899592	+	FALSE	hs|3p21.1	ENST00000288167	55540	NM_018725	interleukin 17 receptor B	chr3:53899592-53899651	GO:0030368|GO:0005737|GO:0004896|GO:0016020|GO:0009986|GO:0005887|GO:0019221|GO:0006952|GO:0005576|GO:0001558	NM_018725	THC2483070	Hs.654970
A_23_P161522	3.92646	2.12518	TMEM134	Homo sapiens transmembrane protein 134 (TMEM134), transcript variant 1, mRNA [NM_025124]	67232297	chr11	67232132	-	FALSE	hs|11q13.2	ENST00000537601	80194	NM_025124	transmembrane protein 134	chr11:67232297-67232132	GO:0016021	NM_025124	THC2557659	Hs.288761
A_33_P3527931	-5.28116	-6.94202	ERICH4	Homo sapiens glutamate-rich 4 (ERICH4), mRNA [NM_001130514]	41950572	chr19	41950513	+	FALSE	hs|19q13.2	ENST00000378187	100170765	NM_001130514	glutamate-rich 4	chr19:41950513-41950572		NM_001130514	THC2652773	Hs.649452
A_19_P00804827	-3.43258	-5.10162		Homo sapiens microRNA 34a (MIRN34A) precursor RNA, complete sequence. [EF570048]	9209849	chr1	9209790	-	FALSE	hs|1p36.22			EF570048		chr1:9209849-9209790			THC2770531	Hs.551837
A_23_P360316	-4.27567	-7.07627	FUT3	Homo sapiens fucosyltransferase 3 (galactoside 3(4)-L-fucosyltransferase, Lewis blood group) (FUT3), transcript variant 1, mRNA [NM_000149]	5843151	chr19	5843092	-	FALSE	hs|19p13.3	ENST00000303225	2525	NM_000149	fucosyltransferase 3 (galactoside 3(4)-L-fucosyltransferase, Lewis blood group)	chr19:5843151-5843092	GO:0017060|GO:0046920|GO:0009312|GO:0016020|GO:0032580|GO:0009988|GO:0008417|GO:0006486|GO:0043413|GO:0016021|GO:0036065|GO:0070062	NM_000149	THC2471166	Hs.169238
A_33_P3280040	-3.64522	-5.6284		ankyrin repeat domain 11 [Source:HGNC Symbol;Acc:HGNC:21316] [ENST00000566858]	89367284	chr16	89367225	-	FALSE	hs|16q24.3	ENST00000566858		AK125549		chr16:89367284-89367225			THC2531154	Hs.740440
A_32_P103633	3.59467	2.50725	MCM2	Homo sapiens minichromosome maintenance complex component 2 (MCM2), transcript variant 1, mRNA [NM_004526]	127340864	chr3	127340805	+	FALSE	hs|3q21.3	ENST00000265056	4171	NM_004526	minichromosome maintenance complex component 2	chr3:127340805-127340864	GO:0005515|GO:0042555|GO:0006334|GO:0005634|GO:0003688|GO:0003677|GO:0005524|GO:0046872|GO:0003678|GO:0006260|GO:0042393|GO:0007049|GO:0006271|GO:0000082|GO:0005737|GO:0006270|GO:0015630|GO:0006268|GO:0071353|GO:0005654|GO:0005664|GO:0000278|GO:0000785	NM_004526	THC2527793	Hs.477481
A_23_P133075	-0.121102	-1.41597	TBCK	Homo sapiens TBC1 domain containing kinase (TBCK), transcript variant 4, mRNA [NM_033115]	107037522	chr4	107037463	-	FALSE	hs|4q24	ENST00000514689	93627	NM_033115	TBC1 domain containing kinase	chr4:107037522-107037463	GO:0004672|GO:0032851|GO:0006468|GO:0005524|GO:0005097	NM_033115	THC2681505	Hs.292986
A_33_P3315519	-0.128272	-3.87477	LONRF2	Homo sapiens LON peptidase N-terminal domain and ring finger 2 (LONRF2), mRNA [NM_198461]	100900162	chr2	100900103	-	FALSE	hs|2q11.2	ENST00000409647	164832	NM_198461	LON peptidase N-terminal domain and ring finger 2	chr2:100900162-100900103	GO:0004176|GO:0006508|GO:0008270	NM_198461	THC2477622	Hs.21380
A_23_P355289	4.60322	3.20563	AFG3L1P	Homo sapiens AFG3-like AAA ATPase 1, pseudogene (AFG3L1P), transcript variant 1, non-coding RNA [NR_003226]	90062452	chr16	90062393	+	FALSE	hs|16q24.3	ENST00000427658	172	NR_003226	AFG3-like AAA ATPase 1, pseudogene	chr16:90062393-90062452		NR_003226	THC2653697	Hs.534773
A_33_P3346936	-2.67067	-3.89789	MON2	MON2 homolog (S. cerevisiae) [Source:HGNC Symbol;Acc:HGNC:29177] [ENST00000549378]	62902277	chr12	62902218	+	FALSE	hs|12q14.1	ENST00000549378	23041	BC111488	MON2 homolog (S. cerevisiae)	chr12:62902218-62902277	GO:0043547|GO:0005802|GO:0005515|GO:0005086|GO:0030036|GO:0016192|GO:0015031|GO:0006895|GO:0070062		THC2608876
A_24_P945283	2.29928	0.662691	DLG3	Homo sapiens discs, large homolog 3 (Drosophila) (DLG3), transcript variant 1, mRNA [NM_021120]	69725313	chrX	69725254	+	FALSE	hs|Xq13.1	ENST00000542398	1741	NM_021120	discs, large homolog 3 (Drosophila)	chrX:69725254-69725313	GO:0005515|GO:0001736|GO:0008328|GO:0008285|GO:0005886|GO:0097120|GO:0007268|GO:0005615|GO:0030426|GO:0016323|GO:0005737|GO:0043198|GO:0007411|GO:0045211|GO:0010923|GO:0032281|GO:0043025|GO:0031625|GO:0019902|GO:0019903|GO:0004385|GO:0014069|GO:0008022|GO:0030165|GO:0045197|GO:0007399|GO:0035255|GO:0046939|GO:0043113|GO:0005923	NM_021120	THC2606992	Hs.721586
A_33_P3284715	-0.769261	-1.84305	SCARNA7	Homo sapiens small Cajal body-specific RNA 7 (SCARNA7), guide RNA [NR_003001]	160232754	chr3	160232695	-	FALSE	hs|3q25.33		677767	NR_003001	small Cajal body-specific RNA 7	chr3:160232754-160232695		NR_003001		Hs.675953
A_23_P431252	-5.51775	-6.92159	KBTBD8	Homo sapiens kelch repeat and BTB (POZ) domain containing 8 (KBTBD8), mRNA [NM_032505]	67061232	chr3	67061173	+	FALSE	hs|3p14.1	ENST00000417314	84541	NM_032505	kelch repeat and BTB (POZ) domain containing 8	chr3:67061173-67061232	GO:0005794|GO:0005819	NM_032505	THC2601908	Hs.116665
A_33_P3565787	-0.369541	-2.1883	PSMG3-AS1	Homo sapiens PSMG3 antisense RNA 1 (head to head) (PSMG3-AS1), transcript variant 1, long non-coding RNA [NR_027329]	1626180	chr7	1626121	+	FALSE	hs|7p22.3	ENST00000437964	114796	NR_027329	PSMG3 antisense RNA 1 (head to head)	chr7:1626121-1626180		NR_027329	THC2497768	Hs.436146
A_23_P33791	1.19342	-0.244622	SSBP2	Homo sapiens single-stranded DNA binding protein 2 (SSBP2), transcript variant 2, mRNA [NM_012446]	80716327	chr5	80716268	-	FALSE	hs|5q14.1	ENST00000504136	23635	NM_012446	single-stranded DNA binding protein 2	chr5:80716327-80716268	GO:0006355|GO:0005737|GO:0003697|GO:0005634	NM_012446	THC2482078	Hs.102735
A_19_P00317032	-2.43578	-3.48937	CRNDE	colorectal neoplasia differentially expressed (non-protein coding) [Source:HGNC Symbol;Acc:HGNC:37078] [ENST00000558031]	54957616	chr16	54957557	-	FALSE	hs|16q12.2	ENST00000558031	643911		colorectal neoplasia differentially expressed (non-protein coding)	chr16:54957616-54957557
A_33_P3417313	-1.48451	-2.69795	PYCRL	Homo sapiens pyrroline-5-carboxylate reductase-like (PYCRL), mRNA [NM_023078]	144688011	chr8	144687952	-	FALSE	hs|8q24.3	ENST00000447926	65263	NM_023078	pyrroline-5-carboxylate reductase-like	chr8:144688011-144687952	GO:0055129|GO:0055114|GO:0004735	NM_023078	NP1454978	Hs.165186
A_33_P3409635	-3.00911	-5.42562		Homo sapiens cDNA FLJ11370 fis, clone HEMBA1000351. [AK021432]	131586940	chr10	131586881	+	FALSE	hs|10q26.3			AK021432		chr10:131586881-131586940			THC2486619
A_23_P79978	3.61511	-5.63966	SLC24A3	Homo sapiens solute carrier family 24 (sodium/potassium/calcium exchanger), member 3 (SLC24A3), mRNA [NM_020689]	19703518	chr20	19703459	+	FALSE	hs|20p11.23	ENST00000613834	57419	NM_020689	solute carrier family 24 (sodium/potassium/calcium exchanger), member 3	chr20:19703459-19703518	GO:0005886|GO:0035725|GO:0006816|GO:0016021|GO:0055085|GO:0006813|GO:0015293|GO:0008273|GO:0006811	NM_020689	THC2601747	Hs.654790
A_33_P3396159	1.1659	-0.662919	CCDC6	Homo sapiens coiled-coil domain containing 6 (CCDC6), mRNA [NM_005436]	61552401	chr10	61552342	-	FALSE	hs|10q21.2	ENST00000491922	8030	NM_005436	coiled-coil domain containing 6	chr10:61552401-61552342	GO:0005515|GO:0008150|GO:0017124|GO:0005737|GO:0005200|GO:0005856	NM_005436	THC2464679	Hs.591360
A_33_P3322125	-2.87856	-4.26175	DAZAP2	Homo sapiens DAZ associated protein 2 (DAZAP2), transcript variant 6, mRNA [NM_001136269]	51640483	chr12	51640424	+	FALSE	hs|12q13.13	ENST00000425012	9802	NM_001136269	DAZ associated protein 2	chr12:51640424-51640483	GO:0005515|GO:0005737|GO:0050699|GO:0005634	NM_001136269	THC2693654	Hs.369761
A_33_P3240693	-0.592676	-5.03825	THSD4	Homo sapiens thrombospondin, type I, domain containing 4 (THSD4), transcript variant 2, mRNA [NM_001286429]	71839813	chr15	71839754	+	FALSE	hs|15q23	ENST00000567745	79875	NM_001286429	thrombospondin, type I, domain containing 4	chr15:71839754-71839813	GO:0006508|GO:0001527|GO:0004222|GO:0070062|GO:0048251	NM_001286429	THC2618179	Hs.387057
A_23_P433990	3.04845	1.879	SPG7	Homo sapiens spastic paraplegia 7 (pure and complicated autosomal recessive) (SPG7), transcript variant 1, mRNA [NM_003119]	89623677	chr16	89623618	+	FALSE	hs|16q24.3	ENST00000569720	6687	NM_003119	spastic paraplegia 7 (pure and complicated autosomal recessive)	chr16:89623618-89623677	GO:0005515|GO:0031966|GO:0005524|GO:0007399|GO:0005739|GO:0006508|GO:0008233|GO:0008270|GO:0007005|GO:0008089|GO:0016021|GO:0051082|GO:0004222	NM_003119	THC2514580	Hs.185597
A_23_P206856	1.265	-0.115034	WDR59	Homo sapiens WD repeat domain 59 (WDR59), mRNA [NM_030581]	74907915	chr16	74907856	-	FALSE	hs|16q23.1	ENST00000262144	79726	NM_030581	WD repeat domain 59	chr16:74907915-74907856	GO:0008150|GO:0003674|GO:0005575	NM_030581	NP1180693	Hs.280951
A_19_P00807374	-0.865717	-3.02503	XLOC_l2_010558	BROAD Institute lincRNA (XLOC_l2_010558), lincRNA [TCONS_l2_00020391]	6678175	chr4	6678116	+	FALSE	hs|4p16.1					chr4:6678116-6678175
A_24_P28295	-1.41931	-2.48726	RABGAP1L	Homo sapiens RAB GTPase activating protein 1-like (RABGAP1L), transcript variant 4, mRNA [NM_001243765]	174959063	chr1	174959004	+	FALSE	hs|1q25.1	ENST00000367686	9910	NM_001243765	RAB GTPase activating protein 1-like	chr1:174959004-174959063	GO:0032880|GO:0017137|GO:0005794|GO:0032851|GO:0005634|GO:0005769|GO:0005097	NM_001243765	THC2507207	Hs.744937
A_23_P206359	4.8477	-6.22678	CDH1	Homo sapiens cadherin 1, type 1, E-cadherin (epithelial) (CDH1), mRNA [NM_004360]	68869273	chr16	68869214	+	FALSE	hs|16q22.1	ENST00000621016	999	NM_004360	cadherin 1, type 1, E-cadherin (epithelial)	chr16:68869214-68869273	GO:0060576|GO:0005515|GO:0005802|GO:0030054|GO:0008013|GO:0007605|GO:0050680|GO:0016342|GO:0042993|GO:2000008|GO:0031175|GO:0016339|GO:0016337|GO:0001948|GO:0070830|GO:0030198|GO:0051260|GO:0050839|GO:0070062|GO:0071285|GO:0022408|GO:0045295|GO:0009986|GO:0019903|GO:0034329|GO:0005509|GO:0019904|GO:0030506|GO:0009636|GO:0007416|GO:0045216|GO:0043281|GO:0050776|GO:0033561|GO:0009898|GO:0045893|GO:…	NM_004360	THC2469338	Hs.461086
A_23_P39263	-0.431103	-1.54064	ZNF57	Homo sapiens zinc finger protein 57 (ZNF57), mRNA [NM_173480]	2917834	chr19	2917775	+	FALSE	hs|19p13.3	ENST00000614108	126295	NM_173480	zinc finger protein 57	chr19:2917775-2917834	GO:0006355|GO:0005634|GO:0003677|GO:0046872|GO:0006351	NM_173480	THC2598882	Hs.591378
A_19_P00316213	-5.02464	-7.15475	lnc-FBRSL1-4	Homo sapiens cDNA FLJ41123 fis, clone BRACE2014657. [AK123118]	132854888	chr12	132854829	+	FALSE	hs|12q24.33			AK123118	lnc-FBRSL1-4:2	chr12:132854829-132854888			THC2476953	Hs.536338
A_23_P31143	5.53308	0.357525	TPD52L1	Homo sapiens tumor protein D52-like 1 (TPD52L1), transcript variant 2, mRNA [NM_001003395]	125584504	chr6	125584445	+	FALSE	hs|6q22.31	ENST00000392482	7164	NM_001003395	tumor protein D52-like 1	chr6:125584445-125584504	GO:0005515|GO:0048471|GO:0005737|GO:0043281|GO:0046982|GO:0043406|GO:0000086|GO:2001235|GO:0046330|GO:0042803|GO:0042802	NM_001003395	THC2614556	Hs.591347
A_23_P153692	4.0056	2.54426	XRCC1	Homo sapiens X-ray repair complementing defective repair in Chinese hamster cells 1 (XRCC1), mRNA [NM_006297]	44048318	chr19	44047803	-	FALSE	hs|19q13.31	ENST00000262887	7515	NM_006297	X-ray repair complementing defective repair in Chinese hamster cells 1	chr19:44048318-44047803	GO:0005515|GO:0003684|GO:0000012|GO:0006281|GO:0006284|GO:0005654|GO:0005634|GO:0019899	NM_006297	NP1200812	Hs.98493
A_24_P886040	1.73207	0.390797	DCP2	Homo sapiens decapping mRNA 2 (DCP2), transcript variant 1, mRNA [NM_152624]	112356268	chr5	112356209	+	FALSE	hs|5q22.2	ENST00000389063	167227	NM_152624	decapping mRNA 2	chr5:112356209-112356268	GO:0005515|GO:0010467|GO:0016896|GO:0030054|GO:0030145|GO:0003723|GO:0043928|GO:0006402|GO:0050072|GO:0043231|GO:0005829|GO:0016442|GO:0000184|GO:0000932|GO:0071044|GO:0005654|GO:0000288	NM_152624	THC2497286	Hs.443875
A_33_P3236686	-0.524659	-2.48174		Homo sapiens FP15331 mRNA, complete cds. [AF461897]	123436226	chr12	123436167	-	FALSE	hs|12q24.31			AF461897		chr12:123436226-123436167			NP1212814
A_23_P145238	5.36763	3.42129	HIST1H2BK	Homo sapiens histone cluster 1, H2bk (HIST1H2BK), mRNA [NM_080593]	27106250	chr6	27106191	-	FALSE	hs|6p22.1		85236	NM_080593	histone cluster 1, H2bk	chr6:27106250-27106191	GO:0003674|GO:0046982|GO:0050830|GO:0019731|GO:0006325|GO:0005654|GO:0005634|GO:0000786|GO:0005615|GO:0003677|GO:0002227	NM_080593	THC2763449	Hs.437275
A_19_P00812247	-1.98504	-5.46952			92234536	chr14	92234477	+	FALSE	hs|14q32.12					chr14:092234477-092234536
A_24_P246963	1.12214	-0.189973			53126388	chr12	53126329	+	FALSE	hs|12q13.13	ENST00000552545				chr12:53126329-53126388
A_33_P3650224	-1.96878	-3.43944	CXorf49B	Homo sapiens chromosome X open reading frame 49B (CXorf49B), mRNA [NM_001145139]	70984426	chrX	70984367	+	FALSE	hs|Xq13.1	ENST00000422194	100132994	NM_001145139	chromosome X open reading frame 49B	chrX:70984367-70984426		NM_001145139	THC2643762	Hs.719592
A_33_P3235640	-3.00874	-4.25607	RBBP5	Homo sapiens retinoblastoma binding protein 5 (RBBP5), transcript variant 3, mRNA [NM_001193273]	205064098	chr1	205064039	-	FALSE	hs|1q32.1	ENST00000264515	5929	NM_001193273	retinoblastoma binding protein 5	chr1:205064098-205064039	GO:0005515|GO:0006355|GO:0043627|GO:0044212|GO:0005730|GO:0006325|GO:0005634|GO:0035064|GO:0042800|GO:0006351|GO:0006974|GO:0035097|GO:0071339|GO:0048188|GO:0005654|GO:0051568	NM_001193273	THC2463677	Hs.519230
A_24_P116535	0.630141	-0.897384	MMP15	Homo sapiens matrix metallopeptidase 15 (membrane-inserted) (MMP15), mRNA [NM_002428]	58080543	chr16	58080484	+	FALSE	hs|16q21	ENST00000219271	4324	NM_002428	matrix metallopeptidase 15 (membrane-inserted)	chr16:58080484-58080543	GO:0005515|GO:0005886|GO:0005509|GO:0043085|GO:0035987|GO:0031012|GO:0022617|GO:0005887|GO:0030198|GO:0030574|GO:0006508|GO:0008270|GO:0004222|GO:0008047|GO:0032355|GO:0006464	NM_002428	THC2603217	Hs.80343
A_23_P26173	4.54258	2.4988	TMED3	Homo sapiens transmembrane emp24 protein transport domain containing 3 (TMED3), transcript variant 1, mRNA [NM_007364]	79614703	chr15	79614644	+	FALSE	hs|15q25.1	ENST00000543455	23423	NM_007364	transmembrane emp24 protein transport domain containing 3	chr15:79614644-79614703	GO:0030126|GO:0005793|GO:0005794|GO:0005783|GO:0033116|GO:0032580|GO:0005789|GO:0016021|GO:0015031	NM_007364	THC2778205	Hs.513058
A_33_P3312658	-1.99612	-6.81295		Q9BVW3_HUMAN (Q9BVW3) Kynureninase (L-kynurenine hydrolase), isoform b, partial (40%) [THC2613185]	143704932	chr2	143704873	+	FALSE	hs|2q22.2					chr2:143704873-143704932			THC2613185
A_24_P230721	1.26635	-0.303521	WDR73	Homo sapiens WD repeat domain 73 (WDR73), mRNA [NM_032856]	85188836	chr15	85188777	-	FALSE	hs|15q25.2	ENST00000558521	84942	NM_032856	WD repeat domain 73	chr15:85188836-85188777		NM_032856	THC2524583	Hs.745027
A_23_P204286	5.48435	-3.37856	MGP	Homo sapiens matrix Gla protein (MGP), transcript variant 2, mRNA [NM_000900]	15034999	chr12	15034940	-	FALSE	hs|12p12.3		4256	NM_000900	matrix Gla protein	chr12:15034999-15034940	GO:0031012|GO:0005515|GO:0030500|GO:0001503|GO:0001502|GO:0005509|GO:0005578|GO:0008147|GO:0030154|GO:0070062|GO:0005201	NM_000900	THC2550449	Hs.365706
A_32_P331052	-1.66032	-5.66423	RBBP8NL	Homo sapiens RBBP8 N-terminal like (RBBP8NL), mRNA [NM_080833]	60987695	chr20	60986009	-	FALSE	hs|20q13.33	ENST00000252998	140893	NM_080833	RBBP8 N-terminal like	chr20:60987695-60986009	GO:0005615	NM_080833	THC2477107	Hs.180374
A_24_P312519	-1.30214	-2.84606	PBLD	Homo sapiens phenazine biosynthesis-like protein domain containing (PBLD), transcript variant 2, mRNA [NM_001033083]	70048719	chr10	70048391	-	FALSE	hs|10q21.3	ENST00000495025	64081	NM_001033083	phenazine biosynthesis-like protein domain containing	chr10:70048719-70048391	GO:0005515|GO:0009058|GO:0050680|GO:0010719|GO:0060394|GO:0060392|GO:0003674|GO:0005737|GO:0030277|GO:0016853|GO:0030512|GO:0010633|GO:0070062	NM_001033083	THC2576209	Hs.198158
A_23_P115064	4.989	-2.37449	CRABP2	Homo sapiens cellular retinoic acid binding protein 2 (CRABP2), transcript variant 1, mRNA [NM_001878]	156669638	chr1	156669579	-	FALSE	hs|1q23.1	ENST00000368221	1382	NM_001878	cellular retinoic acid binding protein 2	chr1:156669638-156669579	GO:0005215|GO:0006355|GO:0005783|GO:0016918|GO:0055085|GO:0019841|GO:0005829|GO:0007165|GO:0005737|GO:0008544|GO:0042573|GO:0001972|GO:0005501|GO:0005654|GO:0035115|GO:0070062	NM_001878	THC2671864	Hs.405662
A_23_P398854	2.91294	-3.7245	DOK7	Homo sapiens docking protein 7 (DOK7), transcript variant 1, mRNA [NM_173660]	3496205	chr4	3496146	+	FALSE	hs|4p16.3	ENST00000515886	285489	NM_173660	docking protein 7	chr4:3496146-3496205	GO:0031594|GO:0030054|GO:0019901|GO:0005886|GO:0007528|GO:0061098|GO:0005158|GO:0043113|GO:0035091	NM_173660	THC2474438	Hs.122110
A_23_P127394	1.42672	0.206771	CRY2	Homo sapiens cryptochrome circadian clock 2 (CRY2), transcript variant 1, mRNA [NM_021117]	45904739	chr11	45904680	+	FALSE	hs|11p11.2	ENST00000443527	1408	NM_021117	cryptochrome circadian clock 2	chr11:45904680-45904739	GO:0005515|GO:0043130|GO:0003904|GO:0005634|GO:0000989|GO:0071949|GO:0018298|GO:0005737|GO:0009882|GO:0003697|GO:0043153|GO:0000976|GO:2000118|GO:0019902|GO:0009785|GO:0005576|GO:0000122|GO:0042593|GO:2000323|GO:0003677|GO:0006351|GO:0032922|GO:0003914|GO:0003684|GO:0007623|GO:0032515|GO:0042752|GO:0042754|GO:0045892|GO:0000719	NM_021117	THC2771114	Hs.532491
A_33_P3410836	3.46655	1.92793	HIST1H4D	Homo sapiens histone cluster 1, H4d (HIST1H4D), mRNA [NM_003539]	26189060	chr6	26189001	-	FALSE	hs|6p22.2	ENST00000614247	8360	NM_003539	histone cluster 1, H4d	chr6:26189060-26189001	GO:0005515|GO:0010467|GO:0006325|GO:0005634|GO:0045653|GO:0000723|GO:0000183|GO:0000786|GO:0070062|GO:0035574|GO:0035575|GO:0046982|GO:0006334|GO:0006335|GO:0005576|GO:0006336|GO:0000228|GO:0003677|GO:0032776|GO:0034080|GO:0043234|GO:0016020|GO:0045814|GO:0040029|GO:0005654|GO:0000278	NM_003539	THC2542945	Hs.248179
A_33_P3401661	-3.56224	-4.77849			66128025	chr11	66127966	+	FALSE	hs|11q13.2					chr11:066127966-066128025
A_23_P88234	3.36749	2.28888	EMC9	Homo sapiens ER membrane protein complex subunit 9 (EMC9), mRNA [NM_016049]	24608579	chr14	24608357	-	FALSE	hs|14q12	ENST00000560600	51016	NM_016049	ER membrane protein complex subunit 9	chr14:24608579-24608357	GO:0072546|GO:0005737	NM_016049	THC2502204	Hs.271614
A_33_P3339397	-0.411127	-3.00781	SH3YL1	Homo sapiens SH3 and SYLF domain containing 1 (SH3YL1), transcript variant 4, mRNA [NM_001282687]	218725	chr2	218666	-	FALSE	hs|2p25.3	ENST00000403657	26751	NM_001282687	SH3 and SYLF domain containing 1	chr2:218725-218666	GO:0006661|GO:1900027|GO:0019902|GO:0032587|GO:0035091	NM_001282687	THC2531282	Hs.515951
A_23_P78458	0.399793	-1.01358	ZNF350	Homo sapiens zinc finger protein 350 (ZNF350), mRNA [NM_021632]	52467706	chr19	52467647	-	FALSE	hs|19q13.41	ENST00000243644	59348	NM_021632	zinc finger protein 350	chr19:52467706-52467647	GO:0005515|GO:0006355|GO:0001162|GO:0005634|GO:0000122|GO:0001227|GO:0003677|GO:0006351|GO:0016363|GO:0046872|GO:0017053|GO:0005654|GO:0045892	NM_021632	THC2471069	Hs.407694
A_23_P501547	1.26097	-0.57436	ADCY6	Homo sapiens adenylate cyclase 6 (ADCY6), transcript variant 1, mRNA [NM_015270]	49160628	chr12	49160569	-	FALSE	hs|12q13.12	ENST00000307885	112	NM_015270	adenylate cyclase 6	chr12:49160628-49160569	GO:0005515|GO:0005886|GO:0007268|GO:0007202|GO:0044281|GO:0071380|GO:0007193|GO:0046872|GO:0035556|GO:0007173|GO:0071377|GO:0006171|GO:0006833|GO:0034199|GO:0048011|GO:0019901|GO:0007212|GO:0055085|GO:0005524|GO:0003091|GO:0007165|GO:0005929|GO:0006112|GO:0004016|GO:0016020|GO:0008543|GO:0071870|GO:0045087|GO:0010977|GO:0007189|GO:0016021	NM_015270	NP518580	Hs.525401
A_19_P00317815	-2.16054	-4.04985	LOC101927934	Homo sapiens uncharacterized LOC101927934 (LOC101927934), long non-coding RNA [NR_105045]	133842525	chr5	133842466	+	FALSE	hs|5q31.1	ENST00000515627	101927934	NR_105045	uncharacterized LOC101927934	chr5:133842466-133842525		NR_105045	THC2727574	Hs.535775
A_19_P00326078	-0.152031	-3.36461			70673568	chr11	70673509	-	FALSE	hs|11q13.4					chr11:070673568-070673509
A_23_P416395	1.50298	-5.18295	STC2	Homo sapiens stanniocalcin 2 (STC2), mRNA [NM_003714]	172742046	chr5	172741987	-	FALSE	hs|5q35.1	ENST00000265087	8614	NM_003714	stanniocalcin 2	chr5:172742046-172741987	GO:0048471|GO:0005794|GO:0005783|GO:0007566|GO:0006874|GO:0071456|GO:0043434|GO:0033280|GO:2001256|GO:0005615|GO:0042803|GO:0030968|GO:0046697|GO:0005179|GO:0040015|GO:0046885|GO:0010629|GO:0019899|GO:0006979|GO:0020037	NM_003714	THC2601517	Hs.233160
A_33_P3286352	-2.22556	-5.16151	TMEM254-AS1	Homo sapiens TMEM254 antisense RNA 1 (TMEM254-AS1), transcript variant 1, long non-coding RNA [NR_027428]	81813290	chr10	81813231	-	FALSE	hs|10q22.3		219347	NR_027428	TMEM254 antisense RNA 1	chr10:81813290-81813231		NR_027428	THC2516169	Hs.524453
A_33_P3286162	-0.0686603	-7.26617			106623456	chr1	106623397	-	FALSE	hs|1p21.1					chr1:106623456-106623397
A_23_P149678	3.79671	2.65236	PIAS3	Homo sapiens protein inhibitor of activated STAT, 3 (PIAS3), mRNA [NM_006099]	145586334	chr1	145586275	+	FALSE	hs|1q21.1	ENST00000393045	10401	NM_006099	protein inhibitor of activated STAT, 3	chr1:145586275-145586334	GO:0005515|GO:0006355|GO:0016874|GO:0016925|GO:0045202|GO:0015459|GO:0005634|GO:0008022|GO:0030425|GO:0006351|GO:0045838|GO:0010628|GO:0005737|GO:0047485|GO:0019789|GO:0033235|GO:0008270|GO:0009725|GO:0019899	NM_006099	THC2468429	Hs.435761
A_32_P35220	4.56376	2.41888	CBWD5	Homo sapiens COBW domain containing 5 (CBWD5), transcript variant 1, mRNA [NM_001024916]	70486869	chr9	70486810	-	FALSE	hs|9q21.11	ENST00000441808	220869	NM_001024916	COBW domain containing 5	chr9:70486869-70486810	GO:0005524	NM_001024916	THC2542452	Hs.645337
A_33_P3404623	-0.929975	-2.40535	MKS1	Homo sapiens Meckel syndrome, type 1 (MKS1), transcript variant 1, mRNA [NM_017777]	56283137	chr17	56283078	-	FALSE	hs|17q22	ENST00000393119	54903	NM_017777	Meckel syndrome, type 1	chr17:56283137-56283078	GO:0005515|GO:0042384|GO:0005813|GO:0005737|GO:0006996|GO:0016020|GO:0005814|GO:0060271|GO:0036038|GO:0048754|GO:0036064|GO:0005829	NM_017777	THC2463747	Hs.408843
A_19_P00811922	-3.17191	-7.01559			67306574	chr8	67306515	-	FALSE	hs|8q13.1					chr8:067306574-067306515
A_24_P787897	-2.89792	-7.153	XYLT1	Homo sapiens xylosyltransferase I (XYLT1), mRNA [NM_022166]	17196526	chr16	17196467	-	FALSE	hs|16p12.3	ENST00000261381	64131	NM_022166	xylosyltransferase I	chr16:17196526-17196467	GO:0034605|GO:0008375|GO:0030206|GO:0000139|GO:0005789|GO:0030158|GO:0005576|GO:0016021|GO:0015012|GO:0006024	NM_022166	THC2629551	Hs.22907
A_23_P104705	0.589554	-1.8315	SLC29A2	Homo sapiens solute carrier family 29 (equilibrative nucleoside transporter), member 2 (SLC29A2), transcript variant 2, mRNA [NM_001532]	66131783	chr11	66131724	-	FALSE	hs|11q13.2	ENST00000546034	3177	NM_001532	solute carrier family 29 (equilibrative nucleoside transporter), member 2	chr11:66131783-66131724	GO:0016323|GO:0031965|GO:0006139|GO:0005886|GO:0008283|GO:0005887|GO:0005337|GO:0005730|GO:0015858|GO:0055085	NM_001532	THC2464653	Hs.569017
A_23_P167599	0.331099	-2.66522	FAM134B	Homo sapiens family with sequence similarity 134, member B (FAM134B), transcript variant 1, mRNA [NM_001034850]	16473404	chr5	16473345	-	FALSE	hs|5p15.1	ENST00000306320	54463	NM_001034850	family with sequence similarity 134, member B	chr5:16473404-16473345	GO:0005801|GO:0005794|GO:0016021|GO:0019233	NM_001034850	THC2461507	Hs.481704
A_23_P322	1.26449	-0.148738	EFNA4	Homo sapiens ephrin-A4 (EFNA4), transcript variant 3, mRNA [NM_182690]	155041713	chr1	155041654	+	FALSE	hs|1q22	ENST00000359751	1945	NM_182690	ephrin-A4	chr1:155041654-155041713	GO:0005515|GO:0005005|GO:0048013|GO:0046875|GO:0046849|GO:0005886|GO:0007411|GO:0005887|GO:0030316|GO:0007267|GO:0005576|GO:0031225	NM_182690	THC2470861	Hs.449913
A_33_P3291279	-4.0396	-6.68753	SOWAHB	Homo sapiens sosondowah ankyrin repeat domain family member B (SOWAHB), mRNA [NM_001029870]	77816680	chr4	77816621	-	FALSE	hs|4q21.1	ENST00000334306	345079	NM_001029870	sosondowah ankyrin repeat domain family member B	chr4:77816680-77816621		NM_001029870	THC2719276	Hs.257292
A_23_P428992	2.99681	1.38915	LOC93622	Homo sapiens Morf4 family associated protein 1-like 1 pseudogene (LOC93622), non-coding RNA [NR_015433]	6677467	chr4	6677408	+	FALSE	hs|4p16.1	ENST00000307533	93622	NR_015433	Morf4 family associated protein 1-like 1 pseudogene	chr4:6677408-6677467		NR_015433	THC2515414	Hs.6815
A_23_P258221	2.6815	1.25701	ABCC5	Homo sapiens ATP-binding cassette, sub-family C (CFTR/MRP), member 5 (ABCC5), transcript variant 1, mRNA [NM_005688]	183637801	chr3	183637742	-	FALSE	hs|3q27.1	ENST00000437205	10057	NM_005688	ATP-binding cassette, sub-family C (CFTR/MRP), member 5	chr3:183637801-183637742	GO:0005886|GO:0005975|GO:0042626|GO:0044281|GO:0055085|GO:0005524|GO:0016020|GO:0005887|GO:0006810|GO:0009405|GO:0015711|GO:0030213|GO:0030212|GO:0008514|GO:0030203	NM_005688	NP086323	Hs.743953
A_32_P190416	-2.04352	-4.31571	MAP7	Homo sapiens microtubule-associated protein 7 (MAP7), transcript variant 4, mRNA [NM_003980]	136663444	chr6	136663419	-	FALSE	hs|6q23.3	ENST00000454590	9053	NM_003980	microtubule-associated protein 7	chr6:136663444-136663419	GO:0016323|GO:0048471|GO:0005737|GO:0007163|GO:0005198|GO:0005875|GO:0015630|GO:0005874|GO:0005102|GO:0000226|GO:0006970|GO:0072659	NM_003980	THC2617310	Hs.486548
A_24_P84822	2.17351	1.1501	GUSBP1	Homo sapiens glucuronidase, beta pseudogene 1 (GUSBP1), transcript variant 3, non-coding RNA [NR_027028]	21491510	chr5	21491451	+	FALSE	hs|5p14.3	ENST00000507274	728411	NR_027028	glucuronidase, beta pseudogene 1	chr5:21491451-21491510		NR_027028	NP1145845	Hs.88181
A_33_P3336233	-1.20093	-2.63709	UBL4A	Homo sapiens ubiquitin-like 4A (UBL4A), mRNA [NM_014235]	153714276	chrX	153714217	-	FALSE	hs|Xq28	ENST00000417913	8266	NM_014235	ubiquitin-like 4A	chrX:153714276-153714217	GO:0005515|GO:0019787|GO:0006810|GO:0071816|GO:0071818|GO:0006464|GO:0005829	NM_014235	THC2468338	Hs.76480
A_24_P349616	0.165526	-0.907738	UBTF	Homo sapiens upstream binding transcription factor, RNA polymerase I (UBTF), transcript variant 2, mRNA [NM_001076683]	42282767	chr17	42282708	-	FALSE	hs|17q21.31	ENST00000302904	7343	NM_001076683	upstream binding transcription factor, RNA polymerase I	chr17:42282767-42282708	GO:0005515|GO:0010467|GO:0006355|GO:0006356|GO:0006363|GO:0005730|GO:0006362|GO:0006361|GO:0006360|GO:0003677|GO:0045943|GO:0045814|GO:0003682|GO:0040029|GO:0005654|GO:0006338	NM_001076683	THC2687896	Hs.89781
A_32_P935906	-5.66081	-7.35377	ZNF252P-AS1	Homo sapiens ZNF252P antisense RNA 1 (ZNF252P-AS1), long non-coding RNA [NR_026974]	146230695	chr8	146230636	+	FALSE	hs|8q24.3		286103	NR_026974	ZNF252P antisense RNA 1	chr8:146230636-146230695		NR_026974	THC2478896	Hs.359978
A_33_P3233774	-0.15309	-1.96239	ZNF174	Homo sapiens zinc finger protein 174 (ZNF174), transcript variant 2, mRNA [NM_001032292]	3455042	chr16	3454983	+	FALSE	hs|16p13.3	ENST00000575752	7727	NM_001032292	zinc finger protein 174	chr16:3454983-3455042	GO:0005737|GO:0003700|GO:0044212|GO:0006366|GO:0000981|GO:0005654|GO:0005634|GO:0000122|GO:0015629|GO:0045892|GO:0046872|GO:0042803	NM_001032292	THC2473207	Hs.155204
A_19_P00807402	-1.7659	-2.90871			3184507	chr2	3184448	-	FALSE	hs|2p25.3					chr2:003184507-003184448
A_19_P00318014	0.919384	-0.418814	SNHG11	Homo sapiens small nucleolar RNA host gene 11 (non-protein coding) (SNHG11), long non-coding RNA [NR_003239]	37079283	chr20	37079224	+	FALSE	hs|20q11.23	ENST00000432153	128439	NR_003239	small nucleolar RNA host gene 11 (non-protein coding)	chr20:37079224-37079283		NR_003239	THC2643526	Hs.16936
A_19_P00803804	-5.03489	-7.14853			93492318	chr7	93492259	+	FALSE	hs|7q21.3					chr7:093492259-093492318
A_23_P106158	-0.0883865	-2.47378	L2HGDH	Homo sapiens L-2-hydroxyglutarate dehydrogenase (L2HGDH), mRNA [NM_024884]	50734549	chr14	50734490	-	FALSE	hs|14q21.3	ENST00000261699	79944	NM_024884	L-2-hydroxyglutarate dehydrogenase	chr14:50734549-50734490	GO:0005739|GO:0006103|GO:0005743|GO:0031305|GO:0047545|GO:0044281|GO:0016021|GO:0044267|GO:0044237|GO:0055114	NM_024884	NP335790	Hs.256034
A_33_P3326730	-3.58964	-6.00141	CCDC183	Homo sapiens coiled-coil domain containing 183 (CCDC183), mRNA [NM_001039374]	139699896	chr9	139699837	+	FALSE	hs|9q34.3	ENST00000371682	84960	NM_001039374	coiled-coil domain containing 183	chr9:139699837-139699896		NM_001039374	NP1249453	Hs.728796
A_33_P3227269	5.06439	-6.97429	GATA3-AS1	Homo sapiens GATA3 antisense RNA 1 (GATA3-AS1), transcript variant 2, long non-coding RNA [NR_024256]	8092472	chr10	8092413	-	FALSE	hs|10p14	ENST00000355358	399717	NR_024256	GATA3 antisense RNA 1	chr10:8092472-8092413		NR_024256	THC2479066	Hs.669736
A_33_P3336760	-4.35173	-7.25041	ABCB4	Homo sapiens ATP-binding cassette, sub-family B (MDR/TAP), member 4 (ABCB4), transcript variant B, mRNA [NM_018849]	87031442	chr7	87031383	-	FALSE	hs|7q21.12	ENST00000265723	5244	NM_018849	ATP-binding cassette, sub-family B (MDR/TAP), member 4	chr7:87031442-87031383	GO:0006629|GO:0005886|GO:0042493|GO:0042626|GO:0042908|GO:0044281|GO:0055085|GO:0005524|GO:0046581|GO:0008559|GO:0016020|GO:0005887|GO:0006855|GO:0006810|GO:0016021|GO:0044255|GO:0070062	NM_018849	THC2486286	Hs.654403
A_33_P3403952	-3.02273	-4.17946	SETD3	Homo sapiens SET domain containing 3, mRNA (cDNA clone IMAGE:4826483), complete cds. [BC066931]	99877720	chr14	99877661	-	FALSE	hs|14q32.2		84193	BC066931	SET domain containing 3	chr14:99877720-99877661	GO:0001102|GO:0000790|GO:0003713|GO:0010452|GO:0018027|GO:0018026|GO:0042800|GO:0006351|GO:0018023|GO:0051149|GO:0045944|GO:0046975|GO:0045893|GO:0051568		THC2484703	Hs.510407
A_24_P147169	-1.69601	-5.41384	PLA2G4F	Homo sapiens phospholipase A2, group IVF (PLA2G4F), transcript variant 1, mRNA [NM_213600]	42434356	chr15	42434297	-	FALSE	hs|15q15.1	ENST00000569985	255189	NM_213600	phospholipase A2, group IVF	chr15:42434356-42434297	GO:0036149|GO:0036148|GO:0032587|GO:0044281|GO:0005765|GO:0031982|GO:0046872|GO:0005829|GO:0036150|GO:0071407|GO:0001516|GO:0004622|GO:0047498|GO:0006644|GO:0009395|GO:0071236|GO:0036151|GO:0050482|GO:0046474|GO:0036152	NM_213600	NP1142584	Hs.231873
A_32_P437876	-2.79472	-4.55247	LOC100133315	Homo sapiens transient receptor potential cation channel, subfamily C, member 2-like (LOC100133315), non-coding RNA [NR_029192]	71634480	chr11	71634421	-	FALSE	hs|11q13.4	ENST00000528184	100133315	NR_029192	transient receptor potential cation channel, subfamily C, member 2-like	chr11:71634480-71634421	GO:0003684|GO:0000012|GO:0005634	NR_029192	THC2672409	Hs.150324
A_33_P3307660	0.984783	-2.03008	KLHDC4	Homo sapiens kelch domain containing 4 (KLHDC4), transcript variant 3, mRNA [NM_001184854]	87744901	chr16	87744842	-	FALSE	hs|16q24.2	ENST00000347925	54758	NM_001184854	kelch domain containing 4	chr16:87744901-87744842	GO:0005515	NM_001184854	NP163336	Hs.123450
A_23_P353717	3.90031	2.42418	RMI2	Homo sapiens RecQ mediated genome instability 2 (RMI2), mRNA [NM_152308]	11445443	chr16	11445384	+	FALSE	hs|16p13.13	ENST00000572173	116028	NM_152308	RecQ mediated genome instability 2	chr16:11445384-11445443	GO:0006260|GO:0005737|GO:0005634|GO:0003677	NM_152308	THC2508344	Hs.347524
A_23_P415643	1.23291	-0.11576	ZNF48	Homo sapiens zinc finger protein 48 (ZNF48), transcript variant 1, mRNA [NM_152652]	30410598	chr16	30410539	+	FALSE	hs|16p11.2	ENST00000613509	197407	NM_152652	zinc finger protein 48	chr16:30410539-30410598	GO:0006355|GO:0005634|GO:0003677|GO:0046872|GO:0006351	NM_152652	THC2473309	Hs.513501
A_24_P289208	0.309967	-5.60318	TFF3	Homo sapiens trefoil factor 3 (intestinal) (TFF3), mRNA [NM_003226]	43735590	chr21	43735531	-	FALSE	hs|21q22.3	ENST00000518498	7033	NM_003226	trefoil factor 3 (intestinal)	chr21:43735590-43735531	GO:0003674|GO:0007586|GO:0005578|GO:0043434|GO:0006952|GO:0005576|GO:0030141|GO:0070062	NM_003226	THC2463741	Hs.82961
A_33_P3264163	-2.38441	-5.55518	DDR1	Homo sapiens discoidin domain receptor tyrosine kinase 1 (DDR1), transcript variant 5, mRNA [NM_001202522]	30857087	chr6	30857028	+	FALSE	hs|6p21.33	ENST00000400407	780	NM_001202522	discoidin domain receptor tyrosine kinase 1	chr6:30857028-30857087	GO:0005515|GO:0044319|GO:0008285|GO:0005886|GO:0005518|GO:0005615|GO:0001558|GO:0046872|GO:0010715|GO:0043583|GO:0046777|GO:0030198|GO:0007155|GO:0038083|GO:0070062|GO:0007566|GO:0014909|GO:0038063|GO:0005524|GO:0038062|GO:0043235|GO:0061302|GO:0007595|GO:0005887|GO:0001952|GO:0004714|GO:0060749|GO:0060444	NM_001202522	THC2632741	Hs.631988
A_23_P388190	1.37264	0.257911	DIDO1	Homo sapiens death inducer-obliterator 1 (DIDO1), transcript variant 4, mRNA [NM_033081]	61509639	chr20	61509580	-	FALSE	hs|20q13.33	ENST00000395343	11083	NM_033081	death inducer-obliterator 1	chr20:61509639-61509580	GO:0005737|GO:0005819|GO:0008270|GO:0005634|GO:0097190|GO:0006351	NM_033081	THC2463370	Hs.517172
A_23_P213137	-2.30304	-3.78285	LNX1	Homo sapiens ligand of numb-protein X 1, E3 ubiquitin protein ligase (LNX1), transcript variant 2, mRNA [NM_032622]	54327621	chr4	54327170	-	FALSE	hs|4q12	ENST00000263925	84708	NM_032622	ligand of numb-protein X 1, E3 ubiquitin protein ligase	chr4:54327621-54327170	GO:0005515|GO:0005737|GO:0004842|GO:0042787|GO:0016874|GO:0051260|GO:0008270|GO:0030165	NM_032622	THC2475813	Hs.518760
A_23_P98282	-0.464833	-2.2806	SPTBN2	Homo sapiens spectrin, beta, non-erythrocytic 2 (SPTBN2), mRNA [NM_006946]	66453169	chr11	66453110	-	FALSE	hs|11q13.2	ENST00000529997	6712	NM_006946	spectrin, beta, non-erythrocytic 2	chr11:66453169-66453110	GO:0008091|GO:0030054|GO:0003779|GO:0005615|GO:0007416|GO:0051693|GO:0005829|GO:0019886|GO:0005737|GO:0016324|GO:0005543|GO:0035264|GO:0007411|GO:0043025|GO:0005200|GO:0021692|GO:0030534|GO:0016192	NM_006946	THC2463928	Hs.26915
A_19_P00331123	-2.20795	-3.67276			50561113	chr13	50561054	-	FALSE	hs|13q14.2					chr13:050561113-050561054
A_19_P00322619	-3.70748	-5.73354		Pvt1 oncogene (non-protein coding) [Source:HGNC Symbol;Acc:HGNC:9709] [ENST00000512617]	129060821	chr8	129060762	+	FALSE	hs|8q24.21	ENST00000512617				chr8:129060762-129060821			THC2538215
A_19_P00329266	-3.27364	-5.21679			83095068	chr6	83095009	+	FALSE	hs|6q14.1					chr6:083095009-083095068
A_33_P3840512	-0.311566	-1.74541	SLC25A15	Homo sapiens solute carrier family 25 (mitochondrial carrier; ornithine transporter) member 15 (SLC25A15), mRNA [NM_014252]	41383964	chr13	41383905	+	FALSE	hs|13q14.11	ENST00000338625	10166	NM_014252	solute carrier family 25 (mitochondrial carrier; ornithine transporter) member 15	chr13:41383905-41383964	GO:0034641|GO:0006520|GO:0005743|GO:0000050|GO:0000066|GO:0044281|GO:0016021|GO:0000064	NM_014252	THC2504916	Hs.646645
A_33_P3367984	2.10924	-6.55292	ABCA12	Homo sapiens ATP-binding cassette, sub-family A (ABC1), member 12 (ABCA12), transcript variant 1, mRNA [NM_173076]	215796336	chr2	215796277	-	FALSE	hs|2q35	ENST00000272895	26154	NM_173076	ATP-binding cassette, sub-family A (ABC1), member 12	chr2:215796336-215796277	GO:0005515|GO:0097209|GO:0005886|GO:0005743|GO:0031424|GO:0061436|GO:0010875|GO:0005829|GO:0045055|GO:0005737|GO:0034191|GO:2000010|GO:0043129|GO:0019725|GO:0035627|GO:0048286|GO:0005102|GO:0055088|GO:0005524|GO:0072659|GO:0033700|GO:0034040|GO:0008152|GO:0006869|GO:0016021|GO:0032940|GO:0005319	NM_173076	THC2475173	Hs.134585
A_33_P3228450	0.699939	-6.07344	FXYD3	Homo sapiens FXYD domain containing ion transport regulator 3 (FXYD3), transcript variant 3, mRNA [NM_001136007]	35615222	chr19	35615163	+	FALSE	hs|19q13.12	ENST00000435734	5349	NM_001136007	FXYD domain containing ion transport regulator 3	chr19:35615163-35615222	GO:0006821|GO:0050790|GO:0034220|GO:0005886|GO:0005887|GO:0034707|GO:0005789|GO:0051117|GO:0055085|GO:0005254|GO:0070062	NM_001136007	THC2759154	Hs.301350
A_23_P23048	-0.639022	-7.1356	S100A9	Homo sapiens S100 calcium binding protein A9 (S100A9), mRNA [NM_002965]	153333143	chr1	153330874	+	FALSE	hs|1q21.3	ENST00000368738	6280	NM_002965	S100 calcium binding protein A9	chr1:153330874-153333143	GO:0005515|GO:0008017|GO:0035662|GO:0050544|GO:0005886|GO:0030307|GO:0045471|GO:0050832|GO:0007267|GO:0005634|GO:0001816|GO:0005615|GO:0010043|GO:0005829|GO:0051092|GO:0006954|GO:0050786|GO:0032602|GO:0032496|GO:0004871|GO:0005856|GO:0042742|GO:0070062|GO:0016209|GO:0031532|GO:0002523|GO:0006919|GO:0045113|GO:0032119|GO:0002793|GO:0005509|GO:0030593|GO:0006914|GO:2001244|GO:0005576|GO:0002544|GO:…	NM_002965	THC2593706	Hs.112405
A_32_P7015	-0.133502	-2.42554	TSPAN15	Homo sapiens tetraspanin 15 (TSPAN15), mRNA [NM_012339]	71267109	chr10	71267050	+	FALSE	hs|10q22.1	ENST00000373290	23555	NM_012339	tetraspanin 15	chr10:71267050-71267109	GO:0051604|GO:0009986|GO:0005886|GO:0097197|GO:0016021|GO:0019899|GO:0090002|GO:0008593|GO:0070062	NM_012339	THC2462526	Hs.499941
A_24_P129632	2.95787	1.24117	DLG5	Homo sapiens discs, large homolog 5 (Drosophila) (DLG5), mRNA [NM_004747]	79550783	chr10	79550724	-	FALSE	hs|10q22.3	ENST00000614211	9231	NM_004747	discs, large homolog 5 (Drosophila)	chr10:79550783-79550724	GO:0005515|GO:0008092|GO:0008285|GO:0005886|GO:0008013|GO:0045186|GO:0030159|GO:0045176|GO:0042981|GO:0072205|GO:0045197|GO:0035556|GO:0007165|GO:0005737|GO:0016337|GO:0060441|GO:0005913|GO:0006461|GO:0030859|GO:0071896|GO:0030901	NM_004747	THC2520594	Hs.652690
A_24_P275585	-3.75422	-4.938	IQCH	Homo sapiens IQ motif containing H (IQCH), transcript variant 1, mRNA [NM_001031715]	67793409	chr15	67793350	+	FALSE	hs|15q23	ENST00000358767	64799	NM_001031715	IQ motif containing H	chr15:67793350-67793409		NM_001031715	THC2482523	Hs.657894
A_24_P262201	3.66862	1.90839	SULT1A4	Homo sapiens sulfotransferase family, cytosolic, 1A, phenol-preferring, member 4 (SULT1A4), mRNA [NM_001017390]	29475607	chr16	29475548	+	FALSE	hs|16p11.2	ENST00000569544	445329	NM_001017390	sulfotransferase family, cytosolic, 1A, phenol-preferring, member 4	chr16:29475548-29475607	GO:0005737|GO:0006584|GO:0004062|GO:0008202	NM_001017390	THC2550099	Hs.744871
A_33_P3361746	3.96693	-0.654603	TRPS1	Homo sapiens trichorhinophalangeal syndrome I (TRPS1), transcript variant 1, mRNA [NM_014112]	116424922	chr8	116424863	-	FALSE	hs|8q23.3	ENST00000220888	7227	NM_014112	trichorhinophalangeal syndrome I	chr8:116424922-116424863	GO:0005515|GO:0003700|GO:0006366|GO:0005634|GO:0032330|GO:0000122|GO:0006607|GO:0043565|GO:0001501|GO:0002062|GO:0031063|GO:0007178|GO:0005654|GO:0008270	NM_014112	THC2473234	Hs.657018
A_33_P3306964	0.769413	-0.58622	PPP1R2	Homo sapiens protein phosphatase 1, regulatory (inhibitor) subunit 2 (PPP1R2), transcript variant 2, mRNA [NM_006241]	195250527	chr3	195245961	-	FALSE	hs|3q29	ENST00000424051	5504	NM_006241	protein phosphatase 1, regulatory (inhibitor) subunit 2	chr3:195250527-195245961	GO:0005515|GO:0005977|GO:0004865|GO:0043666|GO:0009966|GO:0006091|GO:0043086	NM_006241	NP1074417	Hs.535731
A_24_P27229	0.391608	-2.16305	CSAD	Homo sapiens cysteine sulfinic acid decarboxylase (CSAD), transcript variant 1, mRNA [NM_015989]	53553708	chr12	53553475	-	FALSE	hs|12q13.13	ENST00000444623	51380	NM_015989	cysteine sulfinic acid decarboxylase	chr12:53553708-53553475	GO:0034641|GO:0000096|GO:0000098|GO:0030170|GO:0004782|GO:0044281|GO:0042412	NM_015989	NP075459	Hs.279815
A_23_P36345	4.40854	0.309428	STARD10	Homo sapiens StAR-related lipid transfer (START) domain containing 10 (STARD10), mRNA [NM_006645]	72468822	chr11	72466750	-	FALSE	hs|11q13.4	ENST00000537947	10809	NM_006645	StAR-related lipid transfer (START) domain containing 10	chr11:72468822-72466750	GO:0005515|GO:0005902|GO:0046581|GO:0035360|GO:0016020|GO:0032782|GO:0008289|GO:0005829	NM_006645	THC2537033	Hs.188606
A_32_P185317	0.680652	-0.715467	MNX1-AS1	Homo sapiens MNX1 antisense RNA 1 (head to head) (MNX1-AS1), long non-coding RNA [NR_038835]	156809118	chr7	156809059	+	FALSE	hs|7q36.3	ENST00000480284	645249	NR_038835	MNX1 antisense RNA 1 (head to head)	chr7:156809059-156809118		NR_038835		Hs.224879
A_33_P3228466	-2.97248	-5.95104	FXYD3	Homo sapiens FXYD domain containing ion transport regulator 3 (FXYD3), transcript variant 4, mRNA [NM_001136008]	35614106	chr19	35614047	+	FALSE	hs|19q13.12	ENST00000605677	5349	NM_001136008	FXYD domain containing ion transport regulator 3	chr19:35614047-35614106	GO:0006821|GO:0050790|GO:0034220|GO:0005886|GO:0005887|GO:0034707|GO:0005789|GO:0051117|GO:0055085|GO:0005254|GO:0070062	NM_001136008	THC2637713	Hs.301350
A_23_P9392	0.550743	-1.14064	C9orf114	Homo sapiens chromosome 9 open reading frame 114 (C9orf114), mRNA [NM_016390]	131586099	chr9	131586040	-	FALSE	hs|9q34.11	ENST00000480366	51490	NM_016390	chromosome 9 open reading frame 114	chr9:131586099-131586040	GO:0008150|GO:0007049|GO:0008168|GO:0000777|GO:0005575|GO:0032259|GO:0051301	NM_016390	NP1186391	Hs.224137
A_33_P3331080	-2.72823	-3.84734	SEC24A	Homo sapiens SEC24 family member A (SEC24A), transcript variant 2, mRNA [NM_001252231]	134028783	chr5	134028724	+	FALSE	hs|5q31.1		10802	NM_001252231	SEC24 family member A	chr5:134028724-134028783	GO:2000189|GO:0002474|GO:0012507|GO:0048471|GO:0030127|GO:0045714|GO:0050714|GO:0048208|GO:0044281|GO:0006886|GO:0005829|GO:0006888|GO:0003674|GO:0019886|GO:0000139|GO:0005789|GO:0061024|GO:0008270|GO:0044267|GO:0018279|GO:0043687	NM_001252231	THC2515323	Hs.595540
A_24_P51909	-2.05808	-4.71823	CPLX1	Homo sapiens complexin 1 (CPLX1), mRNA [NM_006651]	778985	chr4	778926	-	FALSE	hs|4p16.3	ENST00000304062	10815	NM_006651	complexin 1	chr4:778985-778926	GO:0005326|GO:0007268|GO:0045202|GO:0006887|GO:0014047|GO:0016079|GO:0007269|GO:0030425|GO:0005829|GO:0017157|GO:0043025|GO:0017075|GO:0070032|GO:0070554|GO:0030073	NM_006651	THC2473933	Hs.478930
A_23_P32861	0.509255	-1.40448	NMD3	Homo sapiens NMD3 ribosome export adaptor (NMD3), mRNA [NM_015938]	160968814	chr3	160968755	+	FALSE	hs|3q26.1	ENST00000460469	51068	NM_015938	NMD3 ribosome export adaptor	chr3:160968755-160968814	GO:0005737|GO:0016020|GO:0005730|GO:0043023|GO:0005654|GO:0005634|GO:0030674|GO:0015031|GO:0000055	NM_015938	THC2518899	Hs.598836
A_33_P3276376	-3.72251	-5.12123			162762827	chr1	162762768	+	FALSE	hs|1q23.3					chr1:162762768-162762827
A_23_P205489	-1.97342	-5.85221	SLC7A8	Homo sapiens solute carrier family 7 (amino acid transporter light chain, L system), member 8 (SLC7A8), transcript variant 2, mRNA [NM_182728]	23594713	chr14	23594654	-	FALSE	hs|14q11.2	ENST00000617478	23428	NM_182728	solute carrier family 7 (amino acid transporter light chain, L system), member 8	chr14:23594713-23594654	GO:0005515|GO:0019534|GO:0006520|GO:0015695|GO:0005886|GO:0006865|GO:0009636|GO:0050900|GO:0055085|GO:0015101|GO:0055065|GO:0016323|GO:0015804|GO:0005737|GO:0015171|GO:0005887|GO:0007596|GO:0042605|GO:0006810|GO:0015175|GO:0015179|GO:0070062|GO:0006811	NM_182728	NP1163457	Hs.596643
A_32_P157945	4.56273	2.93736	DSP	Homo sapiens desmoplakin (DSP), transcript variant 1, mRNA [NM_004415]	7586641	chr6	7586582	+	FALSE	hs|6p24.3	ENST00000418664	1832	NM_004415	desmoplakin	chr6:7586582-7586641	GO:0005882|GO:0005515|GO:0030057|GO:0045109|GO:0005886|GO:0005634|GO:0086091|GO:0001533|GO:0006921|GO:0005916|GO:0005739|GO:0016323|GO:0086069|GO:0016337|GO:0003223|GO:0014704|GO:0097110|GO:0005080|GO:0030674|GO:0050839|GO:0086005|GO:0070062|GO:0006915|GO:0002934|GO:0018149|GO:0008544|GO:0005198|GO:0030216|GO:0071896|GO:0042060|GO:0005200|GO:0034332	NM_004415	THC2490571	Hs.519873
A_33_P3423859	1.97086	0.187282	PPP1R3D	Homo sapiens protein phosphatase 1, regulatory subunit 3D (PPP1R3D), mRNA [NM_006242]	58511973	chr20	58511914	-	FALSE	hs|20q13.33	ENST00000370996	5509	NM_006242	protein phosphatase 1, regulatory subunit 3D	chr20:58511973-58511914	GO:0042587|GO:0005979|GO:0016311|GO:0005977|GO:0004722|GO:0019899|GO:0043231|GO:0005981	NM_006242	THC2470694	Hs.42215
A_33_P3841621	-2.3812	-6.32165	MYO5B	Homo sapiens myosin VB (MYO5B), mRNA [NM_001080467]	47349484	chr18	47349425	-	FALSE	hs|18q21.1	ENST00000285039	4645	NM_001080467	myosin VB	chr18:47349484-47349425	GO:0005515|GO:0005516|GO:0017137|GO:0032439|GO:0003779|GO:0016459|GO:0015031|GO:0055085|GO:0005524|GO:0003091|GO:0043234|GO:0000146|GO:0045179|GO:0008152|GO:0006833|GO:0055037|GO:0016192|GO:0030659|GO:0070062	NM_001080467	THC2726292	Hs.720076
A_33_P3395758	-3.13721	-4.24218	C14orf28	Homo sapiens chromosome 14 open reading frame 28 (C14orf28), mRNA [NM_001017923]	45376428	chr14	45376369	+	FALSE	hs|14q21.2	ENST00000555826	122525	NM_001017923	chromosome 14 open reading frame 28	chr14:45376369-45376428		NM_001017923	THC2608321	Hs.82098
A_23_P14284	4.95212	3.94419	VTI1B	Homo sapiens vesicle transport through interaction with t-SNAREs 1B (VTI1B), mRNA [NM_006370]	68118087	chr14	68118028	-	FALSE	hs|14q24.1	ENST00000216456	10490	NM_006370	vesicle transport through interaction with t-SNAREs 1B	chr14:68118087-68118028	GO:0048471|GO:0008283|GO:0031201|GO:0005765|GO:0006904|GO:0043231|GO:0005737|GO:0000149|GO:0043025|GO:0042147|GO:0061025|GO:0016192|GO:0000046|GO:0012507|GO:0005794|GO:0006891|GO:0048280|GO:0006896|GO:0031982|GO:0008021|GO:0019869|GO:0006888|GO:0005484|GO:0031902|GO:0005789|GO:0006623|GO:0016021|GO:0055037	NM_006370	THC2466967	Hs.741177
A_33_P3340990	-1.18505	-2.94115	AKTIP	Homo sapiens AKT interacting protein (AKTIP), transcript variant 1, mRNA [NM_001012398]	53525616	chr16	53525557	-	FALSE	hs|16q12.2	ENST00000300245	64400	NM_001012398	AKT interacting protein	chr16:53525616-53525557	GO:0005515|GO:0030897|GO:0005794|GO:0016567|GO:0005886|GO:0008333|GO:0005730|GO:0006915|GO:0045022|GO:0015031|GO:0032092|GO:0005737|GO:0019787|GO:0001934|GO:0007032|GO:0007040|GO:0031625|GO:0070695	NM_001012398	THC2466644	Hs.380897
A_24_P671164	2.07647	-4.35095	PRLR	Homo sapiens prolactin receptor (PRLR), transcript variant 1, mRNA [NM_000949]	35056262	chr5	35056203	-	FALSE	hs|5p13.2	ENST00000618457	5618	NM_000949	prolactin receptor	chr5:35056262-35056203	GO:0005515|GO:0042978|GO:0006694|GO:0042977|GO:0060736|GO:0005886|GO:0004925|GO:0060397|GO:0030155|GO:0042803|GO:0046872|GO:0007171|GO:0060644|GO:0030856|GO:0043066|GO:0038161|GO:0009986|GO:0007566|GO:0005576|GO:0031904|GO:0042110|GO:0007595|GO:0016021|GO:0017046|GO:0060749|GO:0007166	NM_000949	THC2492005	Hs.368587
A_24_P132008	-1.85722	-5.73015	MSX2	Homo sapiens msh homeobox 2 (MSX2), mRNA [NM_002449]	174157006	chr5	174156947	+	FALSE	hs|5q35.2	ENST00000239243	4488	NM_002449	msh homeobox 2	chr5:174156947-174157006	GO:0005515|GO:0003416|GO:0008285|GO:0035313|GO:0044212|GO:0006366|GO:0045599|GO:0000982|GO:0032792|GO:0005634|GO:2000678|GO:0009952|GO:0045617|GO:0030513|GO:0090427|GO:0002063|GO:0071392|GO:0061312|GO:0003712|GO:0005667|GO:0043066|GO:0003198|GO:0023019|GO:0070166|GO:0000122|GO:0000978|GO:0001227|GO:0001649|GO:0035880|GO:0045669|GO:0043565|GO:0060364|GO:0060363|GO:0060346|GO:0071363|GO:0002076|GO:…	NM_002449	NP089979	Hs.89404
A_33_P3286422	-0.44344	-2.85123	FANCA	Homo sapiens Fanconi anemia, complementation group A (FANCA), transcript variant 2, mRNA [NM_001018112]	89864823	chr16	89864767	-	FALSE	hs|16q24.3	ENST00000566889	2175	NM_001018112	Fanconi anemia, complementation group A	chr16:89864823-89864767	GO:0005515|GO:0008585|GO:0005737|GO:0006461|GO:0006281|GO:0042127|GO:0005730|GO:0005654|GO:0005634|GO:0008584|GO:0043240|GO:0007140	NM_001018112	THC2609828	Hs.744083
A_24_P722216	2.11815	0.0646398	DHTKD1	Homo sapiens dehydrogenase E1 and transketolase domain containing 1 (DHTKD1), mRNA [NM_018706]	12165087	chr10	12165028	+	FALSE	hs|10p14	ENST00000263035	55526	NM_018706	dehydrogenase E1 and transketolase domain containing 1	chr10:12165028-12165087	GO:0005739|GO:0006099|GO:0002244|GO:0006091|GO:0045252|GO:0030976|GO:0004591|GO:0006096|GO:0005829	NM_018706		Hs.104980
A_23_P251173	3.03718	1.90025	EIF2AK1	Homo sapiens eukaryotic translation initiation factor 2-alpha kinase 1 (EIF2AK1), transcript variant 1, mRNA [NM_014413]	6063792	chr7	6063733	-	FALSE	hs|7p22.1	ENST00000199389	27102	NM_014413	eukaryotic translation initiation factor 2-alpha kinase 1	chr7:6063792-6063733	GO:0008285|GO:0006950|GO:0010999|GO:0005524|GO:0042803|GO:0005737|GO:0009605|GO:0045993|GO:0046777|GO:0046501|GO:0046986|GO:0004694|GO:0020037	NM_014413	THC2542670	Hs.520205
A_23_P359655	3.72083	2.49205	ZNF664	Homo sapiens zinc finger protein 664 (ZNF664), transcript variant 1, mRNA [NM_152437]	124499625	chr12	124499566	+	FALSE	hs|12q24.31	ENST00000539644	144348	NM_152437	zinc finger protein 664	chr12:124499566-124499625	GO:0008150|GO:0003674|GO:0006355|GO:0005634|GO:0003677|GO:0046872|GO:0006351	NM_152437	THC2572425	Hs.524828
A_32_P167471	-0.314982	-1.81375	CLMN	Homo sapiens calmin (calponin-like, transmembrane) (CLMN), mRNA [NM_024734]	95648676	chr14	95648617	-	FALSE	hs|14q32.13	ENST00000298912	79789	NM_024734	calmin (calponin-like, transmembrane)	chr14:95648676-95648617	GO:0005737|GO:0008285|GO:0003779|GO:0016021|GO:0031175	NM_024734	THC2496792	Hs.301478
A_23_P49155	2.2187	-2.72715	CDH3	Homo sapiens cadherin 3, type 1, P-cadherin (placental) (CDH3), mRNA [NM_001793]	68732871	chr16	68732812	+	FALSE	hs|16q22.1	ENST00000429102	1001	NM_001793	cadherin 3, type 1, P-cadherin (placental)	chr16:68732812-68732871	GO:0010838|GO:0005886|GO:0048023|GO:0031424|GO:0032912|GO:0003674|GO:0016337|GO:0005737|GO:0005913|GO:0001895|GO:0007155|GO:0060070|GO:0007156|GO:0060901|GO:0034329|GO:0042493|GO:0005509|GO:0045216|GO:0022405|GO:0010628|GO:0043568|GO:0032773|GO:0042060|GO:0016021|GO:0051796|GO:0007601|GO:0034332	NM_001793	THC2466423	Hs.191842
A_33_P3341299	-1.18946	-4.76688	CACNG4	Homo sapiens calcium channel, voltage-dependent, gamma subunit 4 (CACNG4), mRNA [NM_014405]	65028198	chr17	65028139	+	FALSE	hs|17q24.2	ENST00000262138	27092	NM_014405	calcium channel, voltage-dependent, gamma subunit 4	chr17:65028139-65028198	GO:0030666|GO:0051899|GO:0005886|GO:0005245|GO:0005887|GO:0032281|GO:2000311|GO:0070588|GO:0006810|GO:0007268|GO:0019226|GO:0005891	NM_014405	THC2463744	Hs.514423
A_23_P103617	3.07546	-4.61725	ANXA9	Homo sapiens annexin A9 (ANXA9), mRNA [NM_003568]	150968002	chr1	150967943	+	FALSE	hs|1q21.3	ENST00000368947	8416	NM_003568	annexin A9	chr1:150967943-150968002	GO:0005544|GO:0005515|GO:0016337|GO:0005543|GO:0009986|GO:0015464|GO:0005509|GO:0001786|GO:0007268|GO:0042803|GO:0070062|GO:0005829	NM_003568	THC2471993	Hs.3346
A_33_P3407256	-0.884846	-2.32838	TRIP13	Homo sapiens thyroid hormone receptor interactor 13 (TRIP13), transcript variant 2, mRNA [NM_001166260]	901529	chr5	901470	+	FALSE	hs|5p15.33	ENST00000512024	9319	NM_001166260	thyroid hormone receptor interactor 13	chr5:901470-901529	GO:0003712|GO:0005515|GO:0048477|GO:0006366|GO:0007286|GO:0005634|GO:0001556|GO:0007283|GO:0005524|GO:0042802|GO:0006302|GO:0007144|GO:0001673|GO:0007130|GO:0007141|GO:0007131	NM_001166260	THC2461942	Hs.436187
A_19_P00327193	-1.80527	-3.02535			131799451	chr5	131799392	-	FALSE	hs|5q31.1					chr5:131799451-131799392
A_24_P175612	1.98311	-1.14553	SFXN2	Homo sapiens sideroflexin 2 (SFXN2), mRNA [NM_178858]	104498433	chr10	104498374	+	FALSE	hs|10q24.32	ENST00000459894	118980	NM_178858	sideroflexin 2	chr10:104498374-104498433	GO:0034220|GO:0015075|GO:0005743|GO:0016021|GO:0055072	NM_178858	THC2463159	Hs.44070
A_23_P55256	2.64543	0.952165	ZNF652	Homo sapiens zinc finger protein 652 (ZNF652), transcript variant 2, mRNA [NM_014897]	47372664	chr17	47372605	-	FALSE	hs|17q21.32	ENST00000362063	22834	NM_014897	zinc finger protein 652	chr17:47372664-47372605	GO:0005515|GO:0006355|GO:0005634|GO:0003677|GO:0046872|GO:0006351	NM_014897	THC2638508	Hs.463375
A_23_P125748	-0.968526	-4.62263	ZMAT1	Homo sapiens zinc finger, matrin-type 1 (ZMAT1), transcript variant 2, mRNA [NM_001282400]	101138913	chrX	101138854	-	FALSE	hs|Xq22.1	ENST00000488347	84460	NM_001282400	zinc finger, matrin-type 1	chrX:101138913-101138854	GO:0008270|GO:0005634|GO:0003677	NM_001282400	THC2626945	Hs.496512
A_24_P340941	-4.16053	-6.13692	NDUFAF4P1	Homo sapiens NADH dehydrogenase (ubiquinone) complex I, assembly factor 4 pseudogene 1 (NDUFAF4P1), non-coding RNA [NR_036507]	49448714	chr15	49448655	+	FALSE	hs|15q21.1	ENST00000445374	100306975	NR_036507	NADH dehydrogenase (ubiquinone) complex I, assembly factor 4 pseudogene 1	chr15:49448655-49448714		NR_036507	THC2652429	Hs.692164
A_23_P107981	1.60077	-4.64345	SULT2B1	Homo sapiens sulfotransferase family, cytosolic, 2B, member 1 (SULT2B1), transcript variant 1, mRNA [NM_004605]	49100023	chr19	49096042	+	FALSE	hs|19q13.33	ENST00000594274	6820	NM_004605	sulfotransferase family, cytosolic, 2B, member 1	chr19:49096042-49100023	GO:0005515|GO:0050294|GO:0006805|GO:0050427|GO:0005783|GO:0005634|GO:0044281|GO:0005829|GO:0043231|GO:0005737|GO:0004027|GO:0000103|GO:0008202|GO:0070062	NM_004605	THC2649177	Hs.369331
A_33_P3424067	-2.98605	-5.59583	SUV420H1	Homo sapiens suppressor of variegation 4-20 homolog 1 (Drosophila) (SUV420H1), transcript variant 3, mRNA [NM_001300907]	67923566	chr11	67923507	-	FALSE	hs|11q13.2	ENST00000615954	51111	NM_001300907	suppressor of variegation 4-20 homolog 1 (Drosophila)	chr11:67923566-67923507	GO:0000780|GO:0006355|GO:0042799|GO:0007517|GO:0006351|GO:0034773|GO:0018024	NM_001300907	THC2461109	Hs.632120
A_33_P3278649	1.71702	-3.05886	ENTPD2	Homo sapiens ectonucleoside triphosphate diphosphohydrolase 2 (ENTPD2), transcript variant 1, mRNA [NM_203468]	139942612	chr9	139942553	-	FALSE	hs|9q34.3	ENST00000355097	954	NM_203468	ectonucleoside triphosphate diphosphohydrolase 2	chr9:139942612-139942553	GO:0017111|GO:0017110|GO:0007186|GO:0005886|GO:0009181|GO:0005789|GO:0005605|GO:0030168|GO:0016021|GO:0005524|GO:0070062	NM_203468	THC2487916	Hs.123036
A_23_P208400	-1.32813	-2.86986	ADCK4	Homo sapiens aarF domain containing kinase 4 (ADCK4), transcript variant 1, mRNA [NM_024876]	41201941	chr19	41198931	-	FALSE	hs|19q13.2	ENST00000593724	79934	NM_024876	aarF domain containing kinase 4	chr19:41201941-41198931	GO:0031966|GO:0005886|GO:0004674|GO:0006468|GO:0016021|GO:0005829	NM_024876	THC2606065	Hs.130712
A_33_P3293511	-3.00575	-5.16626	CCDC183	Homo sapiens coiled-coil domain containing 183 (CCDC183), mRNA [NM_001039374]	139701517	chr9	139701458	+	FALSE	hs|9q34.3	ENST00000496839	84960	NM_001039374	coiled-coil domain containing 183	chr9:139701458-139701517		NM_001039374	THC2580629	Hs.728796
A_19_P00318992	-1.99879	-7.14192		deleted in lymphocytic leukemia 1 (non-protein coding) [Source:HGNC Symbol;Acc:HGNC:13747] [ENST00000483169]	50983161	chr13	50983102	+	FALSE	hs|13q14.3	ENST00000483169				chr13:50983102-50983161			THC2577399	Hs.712880
A_33_P3361337	-0.658663	-3.77076	TMEM184A	Homo sapiens transmembrane protein 184A (TMEM184A), mRNA [NM_001097620]	1586647	chr7	1586588	-	FALSE	hs|7p22.3	ENST00000468535	202915	NM_001097620	transmembrane protein 184A	chr7:1586647-1586588	GO:0016021	NM_001097620	THC2625930	Hs.592174
A_33_P3368771	-1.81088	-3.0979	H1FX-AS1	Homo sapiens H1FX antisense RNA 1 (H1FX-AS1), long non-coding RNA [NR_026991]	129036870	chr3	129036811	+	FALSE	hs|3q21.3		339942	NR_026991	H1FX antisense RNA 1	chr3:129036811-129036870		NR_026991	THC2503211	Hs.450096
A_24_P329487	1.38882	-2.61988	FAM84B	Homo sapiens family with sequence similarity 84, member B (FAM84B), mRNA [NM_174911]	127564939	chr8	127564880	-	FALSE	hs|8q24.21	ENST00000304916	157638	NM_174911	family with sequence similarity 84, member B	chr8:127564939-127564880	GO:0005515|GO:0005737|GO:0005886	NM_174911	THC2524498	Hs.741352
A_32_P319858	-4.11802	-6.16904	NKPD1	Homo sapiens NTPase, KAP family P-loop domain containing 1 (NKPD1), mRNA [NM_198478]	45655873	chr19	45655814	-	FALSE	hs|19q13.32	ENST00000438936	284353	NM_198478	NTPase, KAP family P-loop domain containing 1	chr19:45655873-45655814	GO:0016021	NM_198478	THC2484409	Hs.299256
A_23_P169428	2.9599	1.77298	TRUB2	Homo sapiens TruB pseudouridine (psi) synthase family member 2 (TRUB2), mRNA [NM_015679]	131071685	chr9	131071626	-	FALSE	hs|9q34.11	ENST00000372890	26995	NM_015679	TruB pseudouridine (psi) synthase family member 2	chr9:131071685-131071626	GO:0009982|GO:0005737|GO:0001522|GO:0008033	NM_015679	THC2466807	Hs.632685
A_23_P118854	-4.14275	-7.2794	KRT37	Homo sapiens keratin 37, type I (KRT37), mRNA [NM_003770]	39576891	chr17	39576832	-	FALSE	hs|17q21.2		8688	NM_003770	keratin 37, type I	chr17:39576891-39576832	GO:0005882|GO:0005198|GO:0070062	NM_003770	THC2482722	Hs.673852
A_23_P218793	-1.3726	-2.47974	XPNPEP3	Homo sapiens X-prolyl aminopeptidase (aminopeptidase P) 3, putative (XPNPEP3), transcript variant 1, mRNA [NM_022098]	41322828	chr22	41322769	+	FALSE	hs|22q13.2	ENST00000428799	63929	NM_022098	X-prolyl aminopeptidase (aminopeptidase P) 3, putative	chr22:41322769-41322828	GO:0005739|GO:0030145|GO:0016485|GO:0003094|GO:0004177|GO:0006508|GO:0008237|GO:0070062	NM_022098	THC2473423	Hs.529163
A_23_P57961	0.470641	-2.85238	PLXNB1	Homo sapiens plexin B1 (PLXNB1), transcript variant 1, mRNA [NM_002673]	48450737	chr3	48448440	-	FALSE	hs|3p21.31	ENST00000483676	5364	NM_002673	plexin B1	chr3:48450737-48448440	GO:0005515|GO:1900220|GO:0033689|GO:0043931|GO:0005886|GO:0008360|GO:0005622|GO:0002116|GO:0035556|GO:0017154|GO:0007411|GO:0004872|GO:0014068|GO:0005576|GO:0032794|GO:0007165|GO:0007162|GO:0016477|GO:0051493|GO:0005887|GO:0032321|GO:0048812|GO:0071526|GO:0030215|GO:0050772|GO:0004888	NM_002673	THC2565013	Hs.476209
A_19_P00329444	0.754476	-1.87599			59996718	chr12	59996659	+	FALSE	hs|12q14.1					chr12:059996659-059996718
A_33_P3618561	-2.86321	-5.00725	LOC730961	Homo sapiens cDNA clone IMAGE:4826905. [BC034282]	133563509	chr5	133563450	+	FALSE	hs|5q31.1		730961	BC034282	uncharacterized LOC730961	chr5:133563450-133563509				Hs.597933
A_33_P3213204	1.69066	0.610271	MAGEF1	Homo sapiens melanoma antigen family F, 1 (MAGEF1), mRNA [NM_022149]	184428985	chr3	184428926	-	FALSE	hs|3q27.1	ENST00000317897	64110	NM_022149	melanoma antigen family F, 1	chr3:184428985-184428926	GO:0070062	NM_022149	THC2686812	Hs.306123
A_33_P3298057	-0.979725	-2.46383	ABCC5	Homo sapiens ATP-binding cassette, sub-family C (CFTR/MRP), member 5 (ABCC5), transcript variant 2, mRNA [NM_001023587]	183705645	chr3	183705586	-	FALSE	hs|3q27.1	ENST00000438979	10057	NM_001023587	ATP-binding cassette, sub-family C (CFTR/MRP), member 5	chr3:183705645-183705586	GO:0005886|GO:0005975|GO:0042626|GO:0044281|GO:0055085|GO:0005524|GO:0016020|GO:0005887|GO:0006810|GO:0009405|GO:0015711|GO:0030213|GO:0030212|GO:0008514|GO:0030203	NM_001023587	THC2525236	Hs.743953
A_33_P3249748	3.36421	1.32612	THEM6	Homo sapiens thioesterase superfamily member 6 (THEM6), mRNA [NM_016647]	143818350	chr8	143818291	+	FALSE	hs|8q24.3		51337	NM_016647	thioesterase superfamily member 6	chr8:143818291-143818350	GO:0005576	NM_016647		Hs.368402
A_23_P45365	2.18344	-4.65804	COL4A5	Homo sapiens collagen, type IV, alpha 5 (COL4A5), transcript variant 2, mRNA [NM_033380]	107940639	chrX	107940580	+	FALSE	hs|Xq22.3	ENST00000328300	1287	NM_033380	collagen, type IV, alpha 5	chrX:107940580-107940639	GO:0031594|GO:0022617|GO:0030198|GO:0007528|GO:0007411|GO:0030574|GO:0005605|GO:0005587|GO:0005788|GO:0005576|GO:0005201	NM_033380	THC2605603	Hs.369089
A_24_P251221	0.249271	-1.01841	PPP2R5A	Homo sapiens protein phosphatase 2, regulatory subunit B', alpha (PPP2R5A), transcript variant 1, mRNA [NM_006243]	212534474	chr1	212534415	+	FALSE	hs|1q32.3	ENST00000261461	5525	NM_006243	protein phosphatase 2, regulatory subunit B', alpha	chr1:212534415-212534474	GO:0005515|GO:0030018|GO:0008601|GO:0035307|GO:0090219|GO:0000159|GO:0005634|GO:0031430|GO:0007165|GO:0005737|GO:0016020|GO:0090005|GO:0019900|GO:0000775	NM_006243	THC2468761	Hs.744012
A_23_P386356	-2.93037	-5.57861	KIF12	Homo sapiens kinesin family member 12 (KIF12), mRNA [NM_138424]	116856518	chr9	116856251	-	FALSE	hs|9q32	ENST00000374118	113220	NM_138424	kinesin family member 12	chr9:116856518-116856251	GO:0008017|GO:0008150|GO:0003674|GO:0005871|GO:0005737|GO:0008152|GO:0005874|GO:0003777|GO:0016887|GO:0005524|GO:0070062|GO:0007018	NM_138424	THC2473885	Hs.28149
A_19_P00315504	-1.21252	-2.40514			127395632	chr5	127395573	-	FALSE	hs|5q23.3					chr5:127395632-127395573			THC2651040
A_32_P226646	-2.68721	-4.67782	LOC100129781	PREDICTED: Homo sapiens uncharacterized LOC100129781 (LOC100129781), transcript variant X2, ncRNA [XR_109259]	14420291	chr16	14420232	+	FALSE	hs|16p13.12		100129781	XR_109259	uncharacterized LOC100129781	chr16:14420232-14420291		XR_109259	THC2661917	Hs.190748
A_24_P319684	-4.62074	-6.05039	CCDC121	Homo sapiens coiled-coil domain containing 121 (CCDC121), transcript variant 3, mRNA [NM_024584]	27849929	chr2	27849870	-	FALSE	hs|2p23.3	ENST00000394775	79635	NM_024584	coiled-coil domain containing 121	chr2:27849929-27849870		NM_024584	THC2481173	Hs.21081
A_23_P216630	3.43343	2.40253	SLC44A1	Homo sapiens solute carrier family 44 (choline transporter), member 1 (SLC44A1), transcript variant 1, mRNA [NM_080546]	108153567	chr9	108153508	+	FALSE	hs|9q31.1	ENST00000374720	23446	NM_080546	solute carrier family 44 (choline transporter), member 1	chr9:108153508-108153567	GO:0015220|GO:0016020|GO:0005886|GO:0015871|GO:0005741|GO:0044281|GO:0016021|GO:0006644|GO:0055085|GO:0070062|GO:0046474|GO:0006656	NM_080546	THC2468242	Hs.573495
A_33_P3235322	-2.28674	-5.35224	SYTL1	Homo sapiens synaptotagmin-like 1 (SYTL1), transcript variant 2, mRNA [NM_032872]	27671982	chr1	27671923	+	FALSE	hs|1p36.11	ENST00000473280	84958	NM_032872	synaptotagmin-like 1	chr1:27671923-27671982	GO:0005515|GO:0042470|GO:0017137|GO:0005886|GO:0006887|GO:0042043|GO:0006886|GO:0019897|GO:0070062	NM_032872	THC2634092	Hs.469175
A_23_P433111	0.846481	-0.510691	SETD9	Homo sapiens SET domain containing 9 (SETD9), transcript variant 1, mRNA [NM_153706]	56210738	chr5	56209808	+	FALSE	hs|5q11.2	ENST00000463805	133383	NM_153706	SET domain containing 9	chr5:56209808-56210738	GO:0008168|GO:0032259	NM_153706	THC2475697	Hs.85950
A_23_P130027	2.95589	-4.43088	EPN3	Homo sapiens epsin 3 (EPN3), mRNA [NM_017957]	48620115	chr17	48620056	+	FALSE	hs|17q21.33	ENST00000268933	55040	NM_017957	epsin 3	chr17:48620056-48620115	GO:0005515|GO:0048471|GO:0005905|GO:0030136|GO:0005634|GO:0019897|GO:0070062|GO:0008289	NM_017957	THC2471043	Hs.670090
A_24_P942805	0.985725	-0.241387	PGP	Homo sapiens phosphoglycolate phosphatase (PGP), mRNA [NM_001042371]	2262365	chr16	2262306	-	FALSE	hs|16p13.3	ENST00000562001	283871	NM_001042371	phosphoglycolate phosphatase	chr16:2262365-2262306	GO:0008967|GO:0000287|GO:0005975|GO:0016311|GO:0035335|GO:0004725	NM_001042371	THC2505619	Hs.442634
A_24_P84970	4.02354	0.606465		keratin 18 pseudogene 42 [Source:HGNC Symbol;Acc:HGNC:33412] [ENST00000505048]	108925054	chr5	108924995	+	FALSE	hs|5q21.3	ENST00000505048				chr5:108924995-108925054
A_33_P3323599	-4.94216	-7.41221	CCDC129	PREDICTED: Homo sapiens coiled-coil domain containing 129 (CCDC129), transcript variant X1, mRNA [XM_005249661]	31696116	chr7	31696057	+	FALSE	hs|7p14.3		223075	XM_005249661	coiled-coil domain containing 129	chr7:31696057-31696116	GO:0005102	XM_005249661	THC2622741	Hs.224269
A_23_P374389	2.16326	0.417406	PWWP2B	Homo sapiens PWWP domain containing 2B (PWWP2B), transcript variant 1, mRNA [NM_138499]	134231073	chr10	134231014	+	FALSE	hs|10q26.3	ENST00000305233	170394	NM_138499	PWWP domain containing 2B	chr10:134231014-134231073	GO:0005654	NM_138499	THC2464738	Hs.527751
A_24_P941643	-0.221194	-6.74683	PLCB1	Homo sapiens phospholipase C, beta 1 (phosphoinositide-specific) (PLCB1), transcript variant 2, mRNA [NM_182734]	8865004	chr20	8864945	+	FALSE	hs|20p12.3	ENST00000612075	23236	NM_182734	phospholipase C, beta 1 (phosphoinositide-specific)	chr20:8864945-8865004	GO:0005516|GO:0000790|GO:0046330|GO:0042803|GO:0045444|GO:0007613|GO:2000560|GO:0005521|GO:0070062|GO:0031965|GO:0080154|GO:0005509|GO:0046488|GO:0005546|GO:0007215|GO:0007213|GO:0016042|GO:0043547|GO:0008277|GO:0048639|GO:0019899|GO:0045893|GO:0045892|GO:0021987|GO:0043647|GO:1900087|GO:0007268|GO:0032735|GO:0005634|GO:2000438|GO:0044281|GO:0005829|GO:0035556|GO:0005737|GO:0000086|GO:0035723|GO:…	NM_182734	THC2643795	Hs.431173
A_23_P155288	2.23134	0.81683	GFM1	Homo sapiens G elongation factor, mitochondrial 1 (GFM1), mRNA [NM_024996]	158409341	chr3	158409282	+	FALSE	hs|3q25.32	ENST00000478254	85476	NM_024996	G elongation factor, mitochondrial 1	chr3:158409282-158409341	GO:0005515|GO:0070125|GO:0032543|GO:0006996|GO:0005759|GO:0003924|GO:0005525|GO:0003746	NM_024996	THC2620018	Hs.518355
A_33_P3290667	1.91796	0.347383	SELT	Homo sapiens selenoprotein T (SELT), mRNA [NM_016275]	150344921	chr3	150344862	+	FALSE	hs|3q25.1	ENST00000492132	51714	NM_016275	selenoprotein T	chr3:150344862-150344921	GO:0008430|GO:0001514|GO:0045454	NM_016275	THC2624318	Hs.369052
A_32_P66020	0.193049	-1.00575	SNX29	Homo sapiens sorting nexin 29 (SNX29), mRNA [NM_032167]	12142317	chr16	12142258	+	FALSE	hs|16p13.13	ENST00000509141	92017	NM_032167	sorting nexin 29	chr16:12142258-12142317	GO:0035091|GO:0070062	NM_032167	THC2476984	Hs.458401
A_33_P3283083	-1.19537	-5.38076	INPP4B	Homo sapiens inositol polyphosphate-4-phosphatase, type II, 105kDa (INPP4B), transcript variant 1, mRNA [NM_003866]	143352417	chr4	143352358	-	FALSE	hs|4q31.21	ENST00000503927	8821	NM_003866	inositol polyphosphate-4-phosphatase, type II, 105kDa	chr4:143352417-143352358	GO:0046850|GO:0005794|GO:0006661|GO:0043647|GO:0036092|GO:0006874|GO:0045671|GO:0034594|GO:0044281|GO:0016316|GO:0051896|GO:0005829|GO:0008289|GO:0007165|GO:0016311|GO:0034597|GO:0006644|GO:0046822	NM_003866	THC2631338	Hs.531403
A_19_P00805308	-3.53053	-5.32224			6679168	chr4	6679109	+	FALSE	hs|4p16.1					chr4:006679109-006679168
A_23_P111054	3.16319	2.11638	HIST1H2BB	Homo sapiens histone cluster 1, H2bb (HIST1H2BB), mRNA [NM_021062]	26043565	chr6	26043506	-	FALSE	hs|6p22.2	ENST00000615966	3018	NM_021062	histone cluster 1, H2bb	chr6:26043565-26043506	GO:0005515|GO:0046982|GO:0006334|GO:0006325|GO:0005654|GO:0005634|GO:0000786|GO:0003677	NM_021062	THC2544126	Hs.553494
A_24_P3415	-1.25169	-4.72374	PPP2R2C	Homo sapiens protein phosphatase 2, regulatory subunit B, gamma (PPP2R2C), transcript variant 1, mRNA [NM_020416]	6322866	chr4	6322807	-	FALSE	hs|4p16.1	ENST00000335585	5522	NM_020416	protein phosphatase 2, regulatory subunit B, gamma	chr4:6322866-6322807	GO:0005515|GO:0007165|GO:0050790|GO:0008601|GO:0000159	NM_020416	THC2503501	Hs.479069
A_23_P104641	3.70369	2.46764	VPS51	Homo sapiens vacuolar protein sorting 51 homolog (S. cerevisiae) (VPS51), transcript variant 1, mRNA [NM_013265]	64878961	chr11	64878902	+	FALSE	hs|11q13.1	ENST00000534591	738	NM_013265	vacuolar protein sorting 51 homolog (S. cerevisiae)	chr11:64878902-64878961	GO:0005515|GO:0003674|GO:0005794|GO:0006869|GO:0006914|GO:0042147|GO:0016021|GO:0015031|GO:0000938	NM_013265	THC2467873	Hs.277517
A_33_P3317628	5.09962	2.67983	PKP3	Homo sapiens plakophilin 3 (PKP3), transcript variant 1, mRNA [NM_007183]	404907	chr11	404848	+	FALSE	hs|11p15.5	ENST00000331563	11187	NM_007183	plakophilin 3	chr11:404848-404907	GO:0030057|GO:0016337|GO:0005886|GO:0005911|GO:0005634|GO:0002159|GO:0090002|GO:0050839	NM_007183	THC2467403	Hs.534395
A_23_P218626	-4.31273	-7.17188	NEU4	Homo sapiens sialidase 4 (NEU4), transcript variant 1, mRNA [NM_080741]	242758532	chr2	242758473	+	FALSE	hs|2q37.3	ENST00000405370	129807	NM_080741	sialidase 4	chr2:242758473-242758532	GO:0005515|GO:0006665|GO:0009313|GO:0006687|GO:0006689|GO:0004308|GO:0044281|GO:0005764|GO:0052794|GO:0005739|GO:0052796|GO:0052795|GO:0019866|GO:0006516|GO:0006488|GO:0044267|GO:0043687|GO:0018279|GO:0043202	NM_080741	THC2473226	Hs.551747
A_23_P410965	4.76924	2.87717	KIAA1522	Homo sapiens KIAA1522 (KIAA1522), transcript variant 1, mRNA [NM_020888]	33240412	chr1	33240353	+	FALSE	hs|1p35.1	ENST00000401073	57648	NM_020888	KIAA1522	chr1:33240353-33240412		NM_020888	THC2578126	Hs.591502
A_33_P3229953	6.89977	2.36528	EEF1A2	Homo sapiens eukaryotic translation elongation factor 1 alpha 2 (EEF1A2), mRNA [NM_001958]	62119501	chr20	62119442	-	FALSE	hs|20q13.33	ENST00000217182	1917	NM_001958	eukaryotic translation elongation factor 1 alpha 2	chr20:62119501-62119442	GO:0005853|GO:0043065|GO:0010035|GO:0043025|GO:0003924|GO:0005634|GO:0005525|GO:0003746|GO:0008135|GO:0006414	NM_001958	THC2661328	Hs.433839
A_33_P3257222	3.56679	1.51985	COMTD1	Homo sapiens catechol-O-methyltransferase domain containing 1 (COMTD1), mRNA [NM_144589]	76993805	chr10	76993746	-	FALSE	hs|10q22.2	ENST00000470947	118881	NM_144589	catechol-O-methyltransferase domain containing 1	chr10:76993805-76993746	GO:0005739|GO:0016021|GO:0032259|GO:0008171	NM_144589	THC2602934	Hs.355333
A_23_P157527	-0.248044	-1.73678	LRRCC1	Homo sapiens leucine rich repeat and coiled-coil centrosomal protein 1 (LRRCC1), mRNA [NM_033402]	86057787	chr8	86057728	+	FALSE	hs|8q21.2	ENST00000414626	85444	NM_033402	leucine rich repeat and coiled-coil centrosomal protein 1	chr8:86057728-86057787	GO:0007067|GO:0005813|GO:0005737|GO:0005814|GO:0005654|GO:0051301	NM_033402	THC2472393	Hs.193115
A_33_P3241657	-0.552318	-1.72355	CAMKMT	Homo sapiens calmodulin-lysine N-methyltransferase (CAMKMT), mRNA [NM_024766]	44600026	chr2	44599967	+	FALSE	hs|2p21	ENST00000477623	79823	NM_024766	calmodulin-lysine N-methyltransferase	chr2:44599967-44600026	GO:0018022|GO:0005794|GO:0005634|GO:0018025	NM_024766	THC2696125	Hs.468349
A_23_P29422	0.424265	-1.28424	GYG1	Homo sapiens glycogenin 1 (GYG1), transcript variant 1, mRNA [NM_004130]	148714670	chr3	148714611	+	FALSE	hs|3q24	ENST00000296048	2992	NM_004130	glycogenin 1	chr3:148714611-148714670	GO:0005515|GO:0005975|GO:0005978|GO:0008466|GO:0044281|GO:0005536|GO:0046872|GO:0005829|GO:0016020|GO:0009405|GO:0006006|GO:0005980|GO:0070062	NM_004130	THC2617381	Hs.477892
A_33_P3264042	-1.35736	-3.66028	EFCAB3	Homo sapiens EF-hand calcium binding domain 3 (EFCAB3), transcript variant 1, mRNA [NM_001144933]	60493671	chr17	60493612	+	FALSE	hs|17q23.2	ENST00000478818	146779	NM_001144933	EF-hand calcium binding domain 3	chr17:60493612-60493671	GO:0005509	NM_001144933	THC2485005	Hs.152670
A_23_P3592	-1.59344	-2.71	HSF4	Homo sapiens heat shock transcription factor 4 (HSF4), transcript variant 2, mRNA [NM_001040667]	67203674	chr16	67203615	+	FALSE	hs|16q22.1	ENST00000517685	3299	NM_001040667	heat shock transcription factor 4	chr16:67203615-67203674	GO:0006355|GO:0008284|GO:0003700|GO:0003714|GO:0019903|GO:0045597|GO:0000122|GO:0006351|GO:0043565|GO:0070207|GO:0045944|GO:0005654|GO:0043010|GO:0048468|GO:0033169	NM_001040667	THC2490061	Hs.512156
A_24_P230057	6.40904	3.00371		keratin 18 pseudogene 49 [Source:HGNC Symbol;Acc:HGNC:33419] [ENST00000427083]	106672412	chrX	106672353	+	FALSE	hs|Xq22.3	ENST00000427083				chrX:106672353-106672412
A_23_P32707	3.43375	2.38195	ESPL1	Homo sapiens extra spindle pole bodies homolog 1 (S. cerevisiae) (ESPL1), mRNA [NM_012291]	53687109	chr12	53686748	+	FALSE	hs|12q13.13	ENST00000552462	9700	NM_012291	extra spindle pole bodies homolog 1 (S. cerevisiae)	chr12:53686748-53687109	GO:0005515|GO:0005813|GO:0045842|GO:0006915|GO:0005634|GO:0003824|GO:0045875|GO:0000212|GO:0005829|GO:0000910|GO:0000070|GO:0045143|GO:0040001|GO:0006508|GO:0008234|GO:0000278	NM_012291	THC2491764	Hs.153479
A_33_P3404676	-5.11635	-6.48904	AMOT	angiomotin [Source:HGNC Symbol;Acc:HGNC:17810] [ENST00000371958]	112023669	chrX	112023610	-	FALSE	hs|Xq23	ENST00000371958	154796		angiomotin	chrX:112023669-112023610	GO:0005515|GO:0030036|GO:0005884|GO:0030139|GO:0005829|GO:0042074|GO:0005737|GO:0006935|GO:0008180|GO:0040019|GO:0004872|GO:0034260|GO:0030334|GO:0051056|GO:0003365|GO:0001725|GO:0009986|GO:0035329|GO:0001726|GO:0001701|GO:0001702|GO:0030027|GO:0045793|GO:0043536|GO:0043534|GO:0043532|GO:0051496|GO:0016525|GO:0007043|GO:0005923|GO:0016021|GO:0034613|GO:0001570|GO:0043116|GO:0009897
A_23_P92954	2.13911	1.09461	HSD17B4	Homo sapiens hydroxysteroid (17-beta) dehydrogenase 4 (HSD17B4), transcript variant 2, mRNA [NM_000414]	118872144	chr5	118867067	+	FALSE	hs|5q23.1	ENST00000522415	3295	NM_000414	hydroxysteroid (17-beta) dehydrogenase 4	chr5:118867067-118872144	GO:0000038|GO:0005782|GO:0006699|GO:0044281|GO:0042803|GO:0043231|GO:0005739|GO:0060009|GO:0008206|GO:0044255|GO:0005778|GO:0005777|GO:0044594|GO:0006635|GO:0008209|GO:0005102|GO:0003857|GO:0036109|GO:0033989|GO:0001649|GO:0033559|GO:0008210|GO:0036112|GO:0036111|GO:0016020|GO:0016508|GO:0008152|GO:0033540|GO:0016853|GO:0055114	NM_000414	THC2745774	Hs.406861
A_23_P212159	0.686977	-2.09414	NUP210	Homo sapiens nucleoporin 210kDa (NUP210), mRNA [NM_024923]	13358515	chr3	13358456	-	FALSE	hs|3p25.1	ENST00000254508	23225	NM_024923	nucleoporin 210kDa	chr3:13358515-13358456	GO:0007077|GO:0010467|GO:0031965|GO:0005975|GO:0019083|GO:0019221|GO:0019058|GO:0044281|GO:0005635|GO:0015031|GO:0055085|GO:0010827|GO:0008645|GO:0015758|GO:0016020|GO:0005643|GO:0046983|GO:0005789|GO:0009405|GO:0016032|GO:0051028|GO:0000278	NM_024923	THC2704119	Hs.475525
A_33_P3589543	0.420521	-1.93458	lnc-RASSF7-1	Homo sapiens cDNA FLJ36520 fis, clone TRACH2002100. [AK093839]	560104	chr11	560045	+	FALSE	hs|11p15.5			AK093839	lnc-RASSF7-1:1	chr11:560045-560104			THC2480441	Hs.560022
A_23_P34045	-3.18015	-5.28491	EDA	Homo sapiens ectodysplasin A (EDA), transcript variant 1, mRNA [NM_001399]	69259115	chrX	69259056	+	FALSE	hs|Xq13.1	ENST00000374552	1896	NM_001399	ectodysplasin A	chrX:69259056-69259115	GO:0005515|GO:0010467|GO:0042346|GO:0005581|GO:0005886|GO:0090263|GO:0030154|GO:0043231|GO:0006955|GO:0051092|GO:0042475|GO:0060662|GO:0005856|GO:0005164|GO:0005102|GO:0045177|GO:0005576|GO:0060789|GO:0007398|GO:0007165|GO:0061153|GO:0007160|GO:0016020|GO:0005887|GO:0005789|GO:0043473|GO:0016021	NM_001399	THC2608935	Hs.105407
A_23_P158007	2.89724	1.26874	ZDHHC12	Homo sapiens zinc finger, DHHC-type containing 12 (ZDHHC12), mRNA [NM_032799]	131484026	chr9	131483967	-	FALSE	hs|9q34.11	ENST00000467312	84885	NM_032799	zinc finger, DHHC-type containing 12	chr9:131484026-131483967	GO:0018345|GO:0005794|GO:0005783|GO:0016409|GO:0008270|GO:0016021|GO:0019706	NM_032799	NP1248439	Hs.133122
A_19_P00809029	-3.79484	-5.21426	GGACT	Homo sapiens gamma-glutamylamine cyclotransferase (GGACT), transcript variant 2, mRNA [NM_001195087]	101236219	chr13	101236160	-	FALSE	hs|13q32.3	ENST00000471912	87769	NM_001195087	gamma-glutamylamine cyclotransferase	chr13:101236219-101236160	GO:0003839|GO:0042219|GO:0070062	NM_001195087	THC2641424	Hs.350868
A_33_P3842551	-4.1458	-7.09239	IKZF2	Homo sapiens IKAROS family zinc finger 2 (Helios) (IKZF2), transcript variant 2, mRNA [NM_001079526]	213870837	chr2	213870778	-	FALSE	hs|2q34	ENST00000484040	22807	NM_001079526	IKAROS family zinc finger 2 (Helios)	chr2:213870837-213870778	GO:0005515|GO:0008150|GO:0003674|GO:0046982|GO:0045944|GO:0005634|GO:0003677|GO:0046872|GO:0042803|GO:0006351	NM_001079526	THC2482445	Hs.604950
A_24_P334845	-4.17228	-7.09924	TDH	Homo sapiens L-threonine dehydrogenase (pseudogene) (TDH), non-coding RNA [NR_001578]	11219204	chr8	11219145	+	FALSE	hs|8p23.1	ENST00000531764	157739	NR_001578	L-threonine dehydrogenase (pseudogene)	chr8:11219145-11219204	GO:0005739|GO:0050662|GO:0008152|GO:0003824	NR_001578	NP540061	Hs.583896
A_23_P422115	2.65749	0.747025	C9orf116	Homo sapiens chromosome 9 open reading frame 116 (C9orf116), transcript variant 1, mRNA [NM_001048265]	138387180	chr9	138387121	-	FALSE	hs|9q34.3	ENST00000371789	138162	NM_001048265	chromosome 9 open reading frame 116	chr9:138387180-138387121		NM_001048265	THC2618777	Hs.414028
A_23_P16743	-3.11389	-4.45258	MGAT5	Homo sapiens mannosyl (alpha-1,6-)-glycoprotein beta-1,6-N-acetyl-glucosaminyltransferase (MGAT5), mRNA [NM_002410]	135185982	chr2	135180478	+	FALSE	hs|2q21.3	ENST00000281923	4249	NM_002410	mannosyl (alpha-1,6-)-glycoprotein beta-1,6-N-acetyl-glucosaminyltransferase	chr2:135180478-135185982	GO:0030144|GO:0000139|GO:0016021|GO:0044267|GO:0070062|GO:0043687|GO:0018279	NM_002410	THC2480112	Hs.4988
A_23_P206107	1.79894	-0.0750852	ULK3	Homo sapiens unc-51 like kinase 3 (ULK3), transcript variant 1, mRNA [NM_001099436]	75128999	chr15	75128940	-	FALSE	hs|15q24.1	ENST00000570276	25989	NM_001099436	unc-51 like kinase 3	chr15:75128999-75128940	GO:0005515|GO:0006914|GO:0045879|GO:0000407|GO:0005524|GO:0005829|GO:0045880|GO:0005737|GO:0046777|GO:0016020|GO:0004674|GO:0010506|GO:0000045|GO:0034273|GO:0090398	NM_001099436	NP1213175	Hs.513034
A_33_P3211174	-1.05022	-2.08519	PIAS4	protein inhibitor of activated STAT, 4 [Source:HGNC Symbol;Acc:HGNC:17002] [ENST00000262971]	4033529	chr19	4033470	+	FALSE	hs|19p13.3	ENST00000262971	51588	AK315530	protein inhibitor of activated STAT, 4	chr19:4033470-4033529	GO:0005515|GO:0016874|GO:0016925|GO:0032088|GO:0005634|GO:0000122|GO:0003677|GO:0006351|GO:0016363|GO:0005737|GO:0019789|GO:0016605|GO:0033235|GO:0005654|GO:0008270|GO:0016055|GO:0045892|GO:0031625		THC2463582	Hs.105779
A_33_P3331911	-2.92996	-4.06148			22418758	chr16	22418699	+	FALSE	hs|16p12.2					chr16:022418699-022418758
A_23_P49842	1.60475	0.488229	UNC119	Homo sapiens unc-119 homolog (C. elegans) (UNC119), transcript variant 1, mRNA [NM_005148]	26874864	chr17	26874805	-	FALSE	hs|17q11.2	ENST00000487844	9094	NM_005148	unc-119 homolog (C. elegans)	chr17:26874864-26874805	GO:0005515|GO:0005813|GO:0061098|GO:1900186|GO:0007268|GO:0051233|GO:0007109|GO:0005829|GO:0006897|GO:0008289|GO:0045171|GO:2001287|GO:0000922|GO:0042953|GO:0007602|GO:0007601	NM_005148	THC2594488	Hs.410455
A_33_P3228402	-3.56453	-6.18559			73096785	chrX	73096726	+	FALSE	hs|Xq13.2					chrX:073096726-073096785
A_33_P3258061	2.5442	-2.30758	PALM3	Homo sapiens paralemmin 3 (PALM3), mRNA [NM_001145028]	14164238	chr19	14164179	-	FALSE	hs|19p13.12	ENST00000340790	342979	NM_001145028	paralemmin 3	chr19:14164238-14164179	GO:0005515|GO:0008063|GO:0005737|GO:0005886|GO:0001960|GO:0032496|GO:0005524	NM_001145028	THC2610963	Hs.444298
A_23_P418493	1.59944	0.599369	ATPAF2	Homo sapiens ATP synthase mitochondrial F1 complex assembly factor 2 (ATPAF2), mRNA [NM_145691]	17921923	chr17	17921864	-	FALSE	hs|17p11.2	ENST00000496852	91647	NM_145691	ATP synthase mitochondrial F1 complex assembly factor 2	chr17:17921923-17921864	GO:0005739|GO:0005515|GO:0016607|GO:0043461	NM_145691	THC2461861	Hs.528889
A_19_P00320700	1.16071	-0.115298			95986895	chr8	95986836	-	FALSE	hs|8q22.1	ENST00000521219				chr8:95986895-95986836
A_23_P419213	-2.06174	-4.1621	KIAA1407	Homo sapiens KIAA1407 (KIAA1407), mRNA [NM_020817]	113683324	chr3	113683265	-	FALSE	hs|3q13.31	ENST00000295878	57577	NM_020817	KIAA1407	chr3:113683324-113683265		NM_020817	THC2471704	Hs.477159
A_19_P00801263	-1.88766	-3.54032			759337	chr7	759278	-	FALSE	hs|7p22.3					chr7:000759337-000759278
A_33_P3323692	-1.91964	-5.86296	LOC101929626	Homo sapiens uncharacterized LOC101929626 (LOC101929626), long non-coding RNA [NR_125987]	46604704	chr1	46604645	+	FALSE	hs|1p34.1		101929626	NR_125987	uncharacterized LOC101929626	chr1:46604645-46604704		NR_125987	THC2708284
A_24_P173823	2.94622	0.0211577	PBX1	Homo sapiens pre-B-cell leukemia homeobox 1 (PBX1), transcript variant 1, mRNA [NM_002585]	164821035	chr1	164820976	+	FALSE	hs|1q23.3	ENST00000540236	5087	NM_002585	pre-B-cell leukemia homeobox 1	chr1:164820976-164821035	GO:0005515|GO:0006694|GO:0001658|GO:0008284|GO:0003700|GO:0030325|GO:0048706|GO:0048538|GO:0005634|GO:0009954|GO:0030326|GO:0048536|GO:0009952|GO:0043433|GO:0005737|GO:0030278|GO:0045944|GO:0007548|GO:0035019|GO:0035162|GO:0005667|GO:0046982|GO:0000978|GO:0003677|GO:0006351|GO:0001077|GO:0010971|GO:0045665|GO:0005654|GO:0008134	NM_002585	THC2491993	Hs.557097
A_23_P320530	-2.84113	-4.1815	ZNF780A	Homo sapiens zinc finger protein 780A (ZNF780A), transcript variant 2, mRNA [NM_001010880]	40579524	chr19	40579465	-	FALSE	hs|19q13.2	ENST00000595687	284323	NM_001010880	zinc finger protein 780A	chr19:40579524-40579465	GO:0006355|GO:0003700|GO:0005634|GO:0003677|GO:0046872|GO:0006351	NM_001010880	THC2492398	Hs.115140
A_23_P14072	6.95574	2.31464	KRT8	Homo sapiens keratin 8, type II (KRT8), transcript variant 2, mRNA [NM_002273]	53291085	chr12	53291026	-	FALSE	hs|12q13.13	ENST00000550170	3856	NM_002273	keratin 8, type II	chr12:53291085-53291026	GO:0005882|GO:0005515|GO:0030018|GO:0097284|GO:0005634|GO:0032403|GO:0016363|GO:0005737|GO:0016010|GO:0005911|GO:0097110|GO:0016032|GO:0045111|GO:0045095|GO:0070062|GO:0060706|GO:0045214|GO:0097191|GO:0033209|GO:0042383|GO:0005198|GO:0051599|GO:0043034|GO:0005654|GO:0051707	NM_002273	THC2514651	Hs.533782
A_24_P73370	2.6052	1.08658	ULK1	Homo sapiens unc-51 like autophagy activating kinase 1 (ULK1), mRNA [NM_003565]	132407401	chr12	132407342	+	FALSE	hs|12q24.33	ENST00000321867	8408	NM_003565	unc-51 like autophagy activating kinase 1	chr12:132407342-132407401	GO:0005515|GO:0043005|GO:0031102|GO:0048675|GO:0007265|GO:0032403|GO:0048671|GO:0031175|GO:0005829|GO:0021707|GO:0031623|GO:0005737|GO:0070969|GO:0046777|GO:0042594|GO:0008104|GO:0031669|GO:0043025|GO:0000045|GO:0030659|GO:0016239|GO:0017137|GO:0005776|GO:0021933|GO:0019901|GO:0051386|GO:0005524|GO:0034045|GO:0004674|GO:0010506|GO:0006468|GO:0034273|GO:0010508	NM_003565	THC2466453	Hs.47061
A_33_P3214446	-0.644284	-1.96016	RFC3	Homo sapiens replication factor C (activator 1) 3, 38kDa (RFC3), transcript variant 2, mRNA [NM_181558]	34409353	chr13	34409294	+	FALSE	hs|13q13.2	ENST00000434425	5983	NM_181558	replication factor C (activator 1) 3, 38kDa	chr13:34409294-34409353	GO:0046683|GO:0005515|GO:0003689|GO:0005634|GO:0003677|GO:0006260|GO:0006271|GO:0006281|GO:0000723|GO:0006283|GO:0000722|GO:0000731|GO:0006297|GO:0005654|GO:0005663|GO:0006289|GO:0000278|GO:0016887|GO:0032201	NM_181558	THC2631246	Hs.115474
A_23_P55873	2.14472	0.717025	CC2D1A	Homo sapiens coiled-coil and C2 domain containing 1A (CC2D1A), mRNA [NM_017721]	14041342	chr19	14041283	+	FALSE	hs|19p13.12	ENST00000318003	54862	NM_017721	coiled-coil and C2 domain containing 1A	chr19:14041283-14041342	GO:0007165|GO:0001078|GO:0005737|GO:0016020|GO:0005815|GO:0005634|GO:0004871|GO:0000122|GO:0043123|GO:0000978|GO:0006351|GO:0070062	NM_017721	THC2461641	Hs.269592
A_23_P52610	4.11075	2.48546	DDB2	Homo sapiens damage-specific DNA binding protein 2, 48kDa (DDB2), mRNA [NM_000107]	47260682	chr11	47260623	+	FALSE	hs|11p11.2	ENST00000378601	1643	NM_000107	damage-specific DNA binding protein 2, 48kDa	chr11:47260623-47260682	GO:0000209|GO:0005515|GO:0035518|GO:0004842|GO:0030054|GO:0003677|GO:0051865|GO:0003684|GO:0043234|GO:0006281|GO:0006290|GO:0070914|GO:0005654|GO:0031465|GO:0006289|GO:0000718|GO:0009411	NM_000107	THC2494684	Hs.700338
A_19_P00807734	-0.949168	-3.25926		Q6PIH3_HUMAN (Q6PIH3) DNHD3 protein, partial (5%) [THC2765204]	33910537	chr13	33910478	-	FALSE	hs|13q13.1					chr13:033910537-033910478			THC2765204
A_23_P104563	1.96229	-0.968119	CPT1A	Homo sapiens carnitine palmitoyltransferase 1A (liver) (CPT1A), transcript variant 2, mRNA [NM_001031847]	68527122	chr11	68527063	-	FALSE	hs|11q13.3	ENST00000539743	1374	NM_001031847	carnitine palmitoyltransferase 1A (liver)	chr11:68527122-68527063	GO:0014070|GO:0001676|GO:0006635|GO:0004095|GO:0042493|GO:0006853|GO:0005743|GO:0005741|GO:0044281|GO:0042802|GO:0071398|GO:0005739|GO:0050796|GO:0016020|GO:0030855|GO:0032000|GO:0006006|GO:0006641|GO:0007623|GO:0051260|GO:0042755|GO:0031307|GO:0009437|GO:0044255	NM_001031847	THC2464485	Hs.503043
A_23_P202334	1.14058	-4.32445	FGFR2	Homo sapiens fibroblast growth factor receptor 2 (FGFR2), transcript variant 2, mRNA [NM_022970]	123237843	chr10	123237830	-	FALSE	hs|10q26.13	ENST00000358487	2263	NM_022970	fibroblast growth factor receptor 2	chr10:123237843-123237830	GO:0005515|GO:0001657|GO:0033688|GO:0007409|GO:0009791|GO:0021860|GO:0042803|GO:0043231|GO:0031069|GO:0009880|GO:0007173|GO:0009887|GO:0005938|GO:0042472|GO:0005794|GO:0009986|GO:0017134|GO:0010453|GO:0030916|GO:0010518|GO:0018108|GO:0000122|GO:0001701|GO:0005887|GO:0008543|GO:0005654|GO:0038095|GO:0008286|GO:0008284|GO:0021847|GO:0005886|GO:0030324|GO:0007267|GO:0030177|GO:0005634|GO:0001837|GO:…	NM_022970	NP319722	Hs.533683
A_23_P54996	-2.14865	-5.96981	TEX14	Homo sapiens testis expressed 14 (TEX14), transcript variant 1, mRNA [NM_198393]	56634169	chr17	56634110	-	FALSE	hs|17q22	ENST00000240361	56155	NM_198393	testis expressed 14	chr17:56634169-56634110	GO:0032091|GO:0005515|GO:0043063|GO:0007094|GO:0032466|GO:0019901|GO:0005623|GO:0030496|GO:0005524|GO:0045171|GO:0051306|GO:0005737|GO:0004672|GO:0000777|GO:0000776|GO:0006468|GO:0008608|GO:0070062|GO:0051301|GO:0007140	NM_198393	NP584741	Hs.390221
A_23_P65481	1.53267	-0.0936241	TEP1	Homo sapiens telomerase-associated protein 1 (TEP1), mRNA [NM_007110]	20836584	chr14	20836525	-	FALSE	hs|14q11.2	ENST00000555008	7011	NM_007110	telomerase-associated protein 1	chr14:20836584-20836525	GO:0005737|GO:0005697|GO:0000781|GO:0003720|GO:0030529|GO:0003723|GO:0000722|GO:0006278|GO:0005524|GO:0016363	NM_007110	NP1473063	Hs.508835
A_24_P302802	1.4697	0.427168	PCCB	Homo sapiens propionyl CoA carboxylase, beta polypeptide (PCCB), transcript variant 1, mRNA [NM_000532]	136035866	chr3	136035807	+	FALSE	hs|3q22.3	ENST00000474833	5096	NM_000532	propionyl CoA carboxylase, beta polypeptide	chr3:136035807-136035866	GO:0005739|GO:0006635|GO:0006766|GO:0005759|GO:0006768|GO:0004658|GO:0019626|GO:0006767|GO:0044281|GO:0005524|GO:0044255|GO:0005829	NM_000532	THC2599203	Hs.63788
A_33_P3387901	-0.350718	-1.96248	SLC25A19	Homo sapiens solute carrier family 25 (mitochondrial thiamine pyrophosphate carrier), member 19 (SLC25A19), transcript variant 1, mRNA [NM_001126121]	73279612	chr17	73279553	-	FALSE	hs|17q25.1	ENST00000580151	60386	NM_001126121	solute carrier family 25 (mitochondrial thiamine pyrophosphate carrier), member 19	chr17:73279612-73279553	GO:0030302|GO:0005743|GO:0005634|GO:0016021|GO:0055085|GO:0030233	NM_001126121	THC2634425	Hs.514470
A_24_P3783	4.53529	2.94768	HIST1H2BM	Homo sapiens histone cluster 1, H2bm (HIST1H2BM), mRNA [NM_003521]	27783062	chr6	27783003	+	FALSE	hs|6p22.1	ENST00000621112	8342	NM_003521	histone cluster 1, H2bm	chr6:27783003-27783062	GO:0046982|GO:0006334|GO:0006325|GO:0005654|GO:0005634|GO:0000786|GO:0003677|GO:0070062	NM_003521	THC2539589	Hs.182432
A_23_P213375	-0.577147	-4.96975	PCDHB2	Homo sapiens protocadherin beta 2 (PCDHB2), mRNA [NM_018936]	140476814	chr5	140476755	+	FALSE	hs|5q31.3	ENST00000194155	56133	NM_018936	protocadherin beta 2	chr5:140476755-140476814	GO:0016339|GO:0005887|GO:0005509|GO:0007268|GO:0016021|GO:0007155|GO:0007416|GO:0007156|GO:0007399	NM_018936	THC2653253	Hs.533023
A_33_P3319593	-3.78652	-4.89214	FBXO31	Homo sapiens F-box protein 31 (FBXO31), transcript variant 1, mRNA [NM_024735]	87369000	chr16	87368941	-	FALSE	hs|16q24.2	ENST00000311635	79791	NM_024735	F-box protein 31	chr16:87369000-87368941	GO:0008054|GO:0016567|GO:0030332|GO:0043025|GO:0031571|GO:0031146|GO:0019005|GO:0006974	NM_024735	THC2783590	Hs.567582
A_23_P162579	1.71386	-3.65786	HSPB8	Homo sapiens heat shock 22kDa protein 8 (HSPB8), mRNA [NM_014365]	119624868	chr12	119617464	+	FALSE	hs|12q24.23	ENST00000281938	26353	NM_014365	heat shock 22kDa protein 8	chr12:119617464-119624868	GO:0005622|GO:0005515|GO:0008150|GO:0005737|GO:0005794|GO:0004672|GO:0005654|GO:0005634|GO:0042802	NM_014365	THC2786122	Hs.400095
A_33_P3378835	6.75434	2.18159	SLC9A3R1	Homo sapiens solute carrier family 9, subfamily A (NHE3, cation proton antiporter 3), member 3 regulator 1 (SLC9A3R1), mRNA [NM_004252]	72765371	chr17	72765312	+	FALSE	hs|17q25.1	ENST00000262613	9368	NM_004252	solute carrier family 9, subfamily A (NHE3, cation proton antiporter 3), member 3 regulator 1	chr17:72765312-72765371	GO:0005515|GO:0045859|GO:0032416|GO:0008013|GO:0031528|GO:0031698|GO:0031526|GO:0043621|GO:0032403|GO:0032415|GO:0043231|GO:0032782|GO:0070373|GO:0016055|GO:0050780|GO:0070062|GO:0005813|GO:0030336|GO:0019902|GO:2001244|GO:0014067|GO:0030165|GO:0030643|GO:0034635|GO:0045121|GO:0044062|GO:0051898|GO:0030036|GO:0008285|GO:0005886|GO:0030033|GO:0097225|GO:0005634|GO:0030175|GO:0015629|GO:0070293|GO:…	NM_004252	NP651806	Hs.724482
A_23_P54622	3.07284	2.00322	KIF22	Homo sapiens kinesin family member 22 (KIF22), transcript variant 1, mRNA [NM_007317]	29816143	chr16	29815336	+	FALSE	hs|16p11.2	ENST00000160827	3835	NM_007317	kinesin family member 22	chr16:29815336-29816143	GO:0008017|GO:0005871|GO:0005874|GO:0005819|GO:0005634|GO:0003777|GO:0003677|GO:0005524|GO:0005829|GO:0019886|GO:0007067|GO:0005737|GO:0006281|GO:0007596|GO:0007062|GO:0000776|GO:0005654|GO:0007080|GO:0016887|GO:0000785|GO:0005925|GO:0007018	NM_007317	THC2469469	Hs.612151
A_33_P3375527	-1.54181	-2.68901	MIER3	Homo sapiens mesoderm induction early response 1, family member 3 (MIER3), transcript variant 3, mRNA [NM_152622]	56231557	chr5	56231498	-	FALSE	hs|5q11.2	ENST00000381213	166968	NM_152622	mesoderm induction early response 1, family member 3	chr5:56231557-56231498	GO:0006355|GO:0003682|GO:0005634|GO:0003677|GO:0006351	NM_152622	THC2625239	Hs.657594
A_32_P206050	-3.2529	-7.0455	TBC1D30	Homo sapiens TBC1 domain family, member 30 (TBC1D30), mRNA [NM_015279]	65271281	chr12	65271222	+	FALSE	hs|12q14.3	ENST00000542120	23329	NM_015279	TBC1 domain family, member 30	chr12:65271222-65271281	GO:0017137|GO:0005886|GO:0033126|GO:0032851|GO:0072372|GO:0036064|GO:0005097	NM_015279	THC2618324	Hs.192492
A_24_P18917	-2.29775	-3.54202	LMF1	Homo sapiens lipase maturation factor 1 (LMF1), transcript variant 1, mRNA [NM_022773]	904229	chr16	904170	-	FALSE	hs|16p13.3	ENST00000545827	64788	NM_022773	lipase maturation factor 1	chr16:904229-904170	GO:0006888|GO:0090181|GO:0051604|GO:0009306|GO:0034382|GO:0033578|GO:0005789|GO:0016021|GO:0090207|GO:0051006	NM_022773	THC2628156	Hs.71912
A_23_P205567	1.05891	-1.81482	PRKCH	Homo sapiens protein kinase C, eta (PRKCH), mRNA [NM_006255]	62017342	chr14	62017283	+	FALSE	hs|14q23.1	ENST00000556245	5583	NM_006255	protein kinase C, eta	chr14:62017283-62017342	GO:0004699|GO:2000810|GO:0005886|GO:0010744|GO:0030168|GO:0060252|GO:0050861|GO:0005524|GO:0070528|GO:0046872|GO:0005829|GO:0007165|GO:0005737|GO:0051092|GO:0045618|GO:0005911|GO:0007596|GO:0034351|GO:0006468|GO:0004697|GO:0019899|GO:0017160|GO:0070062	NM_006255	THC2461612	Hs.333907
A_23_P500501	1.4848	-0.677648	FGFR3	Homo sapiens fibroblast growth factor receptor 3 (FGFR3), transcript variant 1, mRNA [NM_000142]	1810422	chr4	1810363	+	FALSE	hs|4p16.3	ENST00000260795	2261	NM_000142	fibroblast growth factor receptor 3	chr4:1810363-1810422	GO:0005515|GO:0003416|GO:0070307|GO:0045597|GO:0050680|GO:0048678|GO:0005764|GO:0035988|GO:0061144|GO:0046777|GO:0043525|GO:0007173|GO:0043552|GO:0000165|GO:0002062|GO:0031398|GO:0070374|GO:0005794|GO:0009986|GO:0017134|GO:0010518|GO:0018108|GO:0000122|GO:0048546|GO:0048640|GO:0072148|GO:0045839|GO:0001501|GO:0001958|GO:0005887|GO:0008543|GO:0060349|GO:0045087|GO:0060385|GO:0009898|GO:0005925|GO:…	NM_000142	THC2462570	Hs.1420
A_33_P3244194	-2.30005	-3.86385	PTPLB	Homo sapiens protein tyrosine phosphatase-like (proline instead of catalytic arginine), member b (PTPLB), mRNA [NM_198402]	123213422	chr3	123213363	-	FALSE	hs|3q21.1	ENST00000383657	201562	NM_198402	protein tyrosine phosphatase-like (proline instead of catalytic arginine), member b	chr3:123213422-123213363	GO:0005515|GO:0005783|GO:0030148|GO:0030497|GO:0005789|GO:0016021|GO:0019899|GO:0042761|GO:0018812|GO:0004725	NM_198402	THC2500287	Hs.705480
A_19_P00319712	-2.92429	-4.03586		GMDS antisense RNA 1 (head to head) [Source:HGNC Symbol;Acc:HGNC:48993] [ENST00000606884]	2481403	chr6	2481344	+	FALSE	hs|6p25.2	ENST00000606884				chr6:2481344-2481403			THC2510388	Hs.188825
A_24_P247732	-3.47084	-4.80364	SLC5A6	Homo sapiens solute carrier family 5 (sodium/multivitamin and iodide cotransporter), member 6 (SLC5A6), transcript variant 1, mRNA [NM_021095]	27434388	chr2	27430653	-	FALSE	hs|2p23.3	ENST00000442731	8884	NM_021095	solute carrier family 5 (sodium/multivitamin and iodide cotransporter), member 6	chr2:27434388-27430653	GO:0012506|GO:0015887|GO:0005886|GO:0015939|GO:0006768|GO:0006767|GO:0044281|GO:0031526|GO:0055085|GO:0016020|GO:0005887|GO:0006766|GO:0008523|GO:0006810|GO:0015878|GO:0006814	NM_021095	THC2515061	Hs.435735
A_33_P3358789	-5.03252	-6.52285		ALU1_HUMAN (P39188) Alu subfamily J sequence contamination warning entry, partial (5%) [THC2558186]	22432811	chr16	22432752	-	FALSE	hs|16p12.2					chr16:022432811-022432752			THC2558186
A_23_P137856	4.38505	0.56488	MUC1	Homo sapiens mucin 1, cell surface associated (MUC1), transcript variant 1, mRNA [NM_002456]	155159726	chr1	155158652	-	FALSE	hs|1q22	ENST00000337604	4582	NM_002456	mucin 1, cell surface associated	chr1:155159726-155158652	GO:0090240|GO:0003712|GO:0005515|GO:0000790|GO:0009986|GO:0005796|GO:0016266|GO:0043618|GO:0000978|GO:0031982|GO:0005615|GO:0002039|GO:0016324|GO:0005737|GO:0010944|GO:0006493|GO:0005887|GO:0006978|GO:0044267|GO:0070062|GO:0043687|GO:0036003|GO:0006977	NM_002456	NP078977	Hs.89603
A_24_P339944	-0.153485	-5.05386	PDGFB	Homo sapiens platelet-derived growth factor beta polypeptide (PDGFB), transcript variant 1, mRNA [NM_002608]	39620158	chr22	39620099	-	FALSE	hs|22q13.1	ENST00000331163	5155	NM_002608	platelet-derived growth factor beta polypeptide	chr22:39620158-39620099	GO:0005515|GO:0005518|GO:0005615|GO:0042803|GO:0042802|GO:0007507|GO:0043552|GO:0007173|GO:0018105|GO:0030198|GO:0007179|GO:0032355|GO:0035793|GO:0032868|GO:0030336|GO:0030335|GO:0045743|GO:0009986|GO:0045740|GO:0010512|GO:0001892|GO:0030168|GO:0045840|GO:0014068|GO:0018108|GO:0005161|GO:0042056|GO:0043536|GO:0008543|GO:0045087|GO:0030031|GO:0005788|GO:0016049|GO:0045892|GO:0008083|GO:0038095|GO:…	NM_002608	NP1151998	Hs.1976
A_23_P256244	-1.53286	-3.55672	OXR1	oxidation resistance 1 [Source:HGNC Symbol;Acc:HGNC:15822] [ENST00000497705]	107719589	chr8	107719530	+	FALSE	hs|8q23.1	ENST00000497705	55074	AK096148	oxidation resistance 1	chr8:107719530-107719589	GO:0005739|GO:0003674|GO:0043524|GO:0016491|GO:0007628|GO:0005730|GO:0071447|GO:0005575|GO:0006979|GO:0055114		THC2475536	Hs.701892
A_33_P3361636	6.45968	-2.88344	MGP	Homo sapiens matrix Gla protein (MGP), transcript variant 1, mRNA [NM_001190839]	15034886	chr12	15034827	-	FALSE	hs|12p12.3	ENST00000539261	4256	NM_001190839	matrix Gla protein	chr12:15034886-15034827	GO:0031012|GO:0005515|GO:0030500|GO:0001503|GO:0001502|GO:0005509|GO:0005578|GO:0008147|GO:0030154|GO:0070062|GO:0005201	NM_001190839	THC2549798	Hs.365706
A_33_P3382162	2.31017	0.564387	RFX5	Homo sapiens regulatory factor X, 5 (influences HLA class II expression) (RFX5), transcript variant 1, mRNA [NM_000449]	151314496	chr1	151314437	-	FALSE	hs|1q21.3	ENST00000368870	5993	NM_000449	regulatory factor X, 5 (influences HLA class II expression)	chr1:151314496-151314437	GO:0005515|GO:0003700|GO:0006357|GO:0005634|GO:0000122|GO:0000978|GO:0003677|GO:0006351	NM_000449	THC2466674	Hs.632472
A_23_P27724	5.65656	4.02452	SEPW1	Homo sapiens selenoprotein W, 1 (SEPW1), mRNA [NM_003009]	48287886	chr19	48287827	+	FALSE	hs|19q13.33	ENST00000598956	6415	NM_003009	selenoprotein W, 1	chr19:48287827-48287886	GO:0008430|GO:0005737|GO:0016209|GO:0045454	NM_003009	THC2536656	Hs.631549
A_19_P00318960	-3.93889	-4.97524			77864685	chr15	77864626	-	FALSE	hs|15q24.3					chr15:077864685-077864626
A_33_P3217649	0.926601	-1.20118	C9orf116	Homo sapiens chromosome 9 open reading frame 116 (C9orf116), transcript variant 1, mRNA [NM_001048265]	138387457	chr9	138387398	-	FALSE	hs|9q34.3	ENST00000371786	138162	NM_001048265	chromosome 9 open reading frame 116	chr9:138387457-138387398		NM_001048265	THC2728142	Hs.414028
A_33_P3305487	-1.09421	-2.25105	REM2	Homo sapiens RAS (RAD and GEM)-like GTP binding 2 (REM2), mRNA [NM_173527]	23356818	chr14	23356759	+	FALSE	hs|14q11.2	ENST00000267396	161253	NM_173527	RAS (RAD and GEM)-like GTP binding 2	chr14:23356759-23356818	GO:0006184|GO:0005886|GO:0007264|GO:0003924|GO:0005525	NM_173527	THC2477341	Hs.444911
A_23_P152428	0.156951	-5.56394	MARVELD3	Homo sapiens MARVEL domain containing 3 (MARVELD3), transcript variant 2, mRNA [NM_052858]	71668735	chr16	71668676	+	FALSE	hs|16q22.2	ENST00000268485	91862	NM_052858	MARVEL domain containing 3	chr16:71668676-71668735	GO:0005515|GO:0046329|GO:0070830|GO:0050680|GO:0031435|GO:0006970|GO:0031410|GO:0016021|GO:0005923|GO:0045216|GO:0010633	NM_052858	THC2479333	Hs.513706
A_33_P3325120	0.571944	-1.20463	SOX13	SRY (sex determining region Y)-box 13 [Source:HGNC Symbol;Acc:HGNC:11192] [ENST00000367203]	204088859	chr1	204088800	+	FALSE	hs|1q32.1	ENST00000367203	9580	BC040649	SRY (sex determining region Y)-box 13	chr1:204088800-204088859	GO:0043565|GO:0005515|GO:0006355|GO:0003700|GO:0045586|GO:0005654|GO:0005634|GO:0009653|GO:0006351		THC2553132
A_23_P256504	-5.06143	-6.92734	AMBP	Homo sapiens alpha-1-microglobulin/bikunin precursor (AMBP), mRNA [NM_001633]	116823757	chr9	116823373	-	FALSE	hs|9q32	ENST00000265132	259	NM_001633	alpha-1-microglobulin/bikunin precursor	chr9:116823757-116823373	GO:0005515|GO:0005886|GO:0004867|GO:0072562|GO:0005615|GO:0042803|GO:0043231|GO:0018298|GO:0030163|GO:0019862|GO:0046329|GO:0016032|GO:0042167|GO:0007155|GO:0070062|GO:0007565|GO:0009986|GO:0036094|GO:0005576|GO:0006898|GO:0046904|GO:0010951|GO:0050777|GO:0019855|GO:0020037	NM_001633	THC2468559	Hs.436911
A_23_P69242	3.72775	1.98165	SUMF1	Homo sapiens sulfatase modifying factor 1 (SUMF1), transcript variant 1, mRNA [NM_182760]	4403152	chr3	4403094	-	FALSE	hs|3p26.1	ENST00000272902	285362	NM_182760	sulfatase modifying factor 1	chr3:4403152-4403094	GO:0006665|GO:0006687|GO:0016491|GO:0005788|GO:0044281|GO:0044267|GO:0046872|GO:0042803|GO:0055114|GO:0043687	NM_182760	THC2606749	Hs.350475
A_23_P118300	1.05048	-0.244301	FAHD1	Homo sapiens fumarylacetoacetate hydrolase domain containing 1 (FAHD1), transcript variant 2, mRNA [NM_031208]	1878391	chr16	1878332	+	FALSE	hs|16p13.3	ENST00000427358	81889	NM_031208	fumarylacetoacetate hydrolase domain containing 1	chr16:1878332-1878391	GO:0005739|GO:0005737|GO:0008152|GO:0005743|GO:0047621|GO:0005654|GO:0018773|GO:0046872|GO:0034545|GO:0005829	NM_031208	THC2467681	Hs.513265
A_23_P61149	-4.18486	-6.22701	INPP5D	Homo sapiens inositol polyphosphate-5-phosphatase, 145kDa (INPP5D), transcript variant 1, mRNA [NM_001017915]	234116476	chr2	234116417	+	FALSE	hs|2q37.1	ENST00000445964	3635	NM_001017915	inositol polyphosphate-5-phosphatase, 145kDa	chr2:234116417-234116476	GO:0005515|GO:0050852|GO:0017124|GO:0006661|GO:0043647|GO:0006915|GO:0004445|GO:0006796|GO:0044281|GO:0050900|GO:0005829|GO:0007165|GO:0016020|GO:0007596|GO:0046856|GO:0006644	NM_001017915	THC2469105	Hs.601911
A_33_P3283599	-1.82295	-3.69384	ANKRD20A8P	Homo sapiens ankyrin repeat domain 20 family, member A8, pseudogene (ANKRD20A8P), non-coding RNA [NR_003366]	95461728	chr2	95461669	-	FALSE	hs|2q11.1	ENST00000429823	729171	NR_003366	ankyrin repeat domain 20 family, member A8, pseudogene	chr2:95461728-95461669		NR_003366	THC2538425	Hs.456852
A_19_P00802160	0.91255	-1.21812		ALU6_HUMAN (P39193) Alu subfamily SP sequence contamination warning entry, partial (8%) [THC2777619]	33905862	chr13	33905803	-	FALSE	hs|13q13.1					chr13:033905862-033905803			THC2777619
A_23_P73420	1.78682	-0.151228	TRAPPC9	Homo sapiens trafficking protein particle complex 9 (TRAPPC9), transcript variant 1, mRNA [NM_031466]	140742801	chr8	140742742	-	FALSE	hs|8q24.3	ENST00000389328	83696	NM_031466	trafficking protein particle complex 9	chr8:140742801-140742742	GO:0005794|GO:0005783|GO:0030154	NM_031466	THC2463506	Hs.654911
A_19_P00321504	0.456342	-3.371	lnc-SNURF-3	Homo sapiens chromosome 15 sno-lncRNA1 snoRNA, complete sequence. [JX629740]	25312677	chr15	25312618	+	FALSE	hs|15q11.2			JX629740	lnc-SNURF-3:2	chr15:25312618-25312677			THC2562304	Hs.578617
A_24_P310009	-0.434991	-2.39493	USP43	Homo sapiens ubiquitin specific peptidase 43 (USP43), transcript variant 1, mRNA [NM_153210]	9632301	chr17	9632242	+	FALSE	hs|17p13.1	ENST00000570827	124739	NM_153210	ubiquitin specific peptidase 43	chr17:9632242-9632301	GO:0004197|GO:0016579|GO:0004843|GO:0061136|GO:0043161	NM_153210	THC2481600	Hs.709621
A_23_P96688	-2.1771	-3.24485	SUV420H1	Homo sapiens suppressor of variegation 4-20 homolog 1 (Drosophila) (SUV420H1), transcript variant 2, mRNA [NM_016028]	67941288	chr11	67939135	-	FALSE	hs|11q13.2	ENST00000533271	51111	NM_016028	suppressor of variegation 4-20 homolog 1 (Drosophila)	chr11:67941288-67939135	GO:0000780|GO:0006355|GO:0042799|GO:0007517|GO:0006351|GO:0034773|GO:0018024	NM_016028	THC2651976	Hs.632120
A_33_P3289536	-2.70445	-6.3185	SNX10	Homo sapiens sorting nexin 10 (SNX10), transcript variant 1, mRNA [NM_001199835]	26412211	chr7	26412152	+	FALSE	hs|7p15.2	ENST00000462993	29887	NM_001199835	sorting nexin 10	chr7:26412152-26412211	GO:0005813|GO:0005783|GO:0030316|GO:0005634|GO:0015031|GO:0006897|GO:0005545|GO:0016050|GO:0042384|GO:0031313|GO:0071539|GO:0051117|GO:0007032	NM_001199835	THC2738144	Hs.741316
A_33_P3323904	-5.2961	-7.11132	WTH3DI	Homo sapiens RAB6C-like (WTH3DI), mRNA [NM_001077637]	132118345	chr2	132118286	-	FALSE	hs|2q21.1		150786	NM_001077637	RAB6C-like	chr2:132118345-132118286		NM_001077637	THC2722798	Hs.645670
A_33_P3405921	2.00309	0.319761	GAS8	Homo sapiens growth arrest-specific 8 (GAS8), transcript variant 3, mRNA [NM_001286205]	90111329	chr16	90111270	+	FALSE	hs|16q24.3	ENST00000569558	2622	NM_001286205	growth arrest-specific 8	chr16:90111270-90111329	GO:0003674|GO:0017137|GO:0008285|GO:0005794|GO:0031514|GO:0005874|GO:0034613|GO:0030317	NM_001286205	THC2470380	Hs.431792
A_19_P00320547	1.95687	0.675448			42101146	chr17	42101087	+	FALSE	hs|17q21.31					chr17:042101087-042101146
A_23_P394043	0.208172	-3.36804	CAMSAP3	Homo sapiens calmodulin regulated spectrin-associated protein family, member 3 (CAMSAP3), transcript variant 1, mRNA [NM_001080429]	7682491	chr19	7682432	+	FALSE	hs|19p13.2	ENST00000160298	57662	NM_001080429	calmodulin regulated spectrin-associated protein family, member 3	chr19:7682432-7682491	GO:0090136|GO:0070507|GO:0005915|GO:0005813|GO:0005737|GO:0034453|GO:0010923|GO:0051011|GO:0000226|GO:0045218|GO:0033043	NM_001080429	NP1134247	Hs.17686
A_23_P78802	1.44169	0.227758	PRKD2	Homo sapiens protein kinase D2 (PRKD2), transcript variant 1, mRNA [NM_016457]	47181758	chr19	47181699	-	FALSE	hs|19q13.32	ENST00000597589	25865	NM_016457	protein kinase D2	chr19:47181758-47181699	GO:0005515|GO:0050852|GO:0008219|GO:0030949|GO:0035924|GO:0005886|GO:2000573|GO:0038033|GO:0005634|GO:0046872|GO:0032757|GO:0035556|GO:0051091|GO:0005737|GO:0033138|GO:0051092|GO:0046777|GO:0018105|GO:0045944|GO:0070374|GO:0007155|GO:0048010|GO:0005794|GO:0045743|GO:0032743|GO:0001525|GO:0050862|GO:0005524|GO:0045766|GO:0045785|GO:0010595|GO:0043536|GO:0032793|GO:0004672|GO:0001938|GO:0061154|GO:…	NM_016457	NP1189923	Hs.466987
A_24_P155791	-0.380292	-1.69757	ASB7	Homo sapiens ankyrin repeat and SOCS box containing 7 (ASB7), transcript variant 1, mRNA [NM_024708]	101170001	chr15	101169942	+	FALSE	hs|15q26.3	ENST00000343276	140460	NM_024708	ankyrin repeat and SOCS box containing 7	chr15:101169942-101170001	GO:0035556|GO:0016567	NM_024708	THC2692881	Hs.31845
A_33_P3661631	1.31129	-0.185317	PCBD2	Homo sapiens pterin-4 alpha-carbinolamine dehydratase/dimerization cofactor of hepatocyte nuclear factor 1 alpha (TCF1) 2 (PCBD2), mRNA [NM_032151]	134296419	chr5	134296360	+	FALSE	hs|5q31.1	ENST00000254908	84105	NM_032151	pterin-4 alpha-carbinolamine dehydratase/dimerization cofactor of hepatocyte nuclear factor 1 alpha (TCF1) 2	chr5:134296360-134296419	GO:0005739|GO:0005515|GO:0051289|GO:0006729|GO:0004505|GO:0005634|GO:0005575|GO:0045893|GO:0008124|GO:0051291|GO:0055114	NM_032151	THC2534887	Hs.710014
A_24_P168574	1.77246	-0.610789	GNAS	GNAS complex locus [Source:HGNC Symbol;Acc:HGNC:4392] [ENST00000481768]	57475067	chr20	57475008	+	FALSE	hs|20q13.32	ENST00000481768	2778	AJ224867	GNAS complex locus	chr20:57475008-57475067	GO:0005515|GO:0007608|GO:0009306|GO:0051216|GO:0005159|GO:0007606|GO:0031224|GO:0031698|GO:0048701|GO:0048589|GO:0001894|GO:0006833|GO:0070062|GO:0071107|GO:0007565|GO:0031683|GO:0006184|GO:0060348|GO:0001958|GO:0032320|GO:0071870|GO:0007189|GO:0030133|GO:0048471|GO:0005886|GO:0031852|GO:0030819|GO:0003924|GO:0005634|GO:0044281|GO:0071380|GO:0046872|GO:0030425|GO:0007191|GO:0005829|GO:0007190|GO:…		THC2493318
A_33_P3238402	-3.55674	-5.08323			98150690	chr9	98150631	-	FALSE	hs|9q22.32					chr9:098150690-098150631
A_19_P00327307	-2.07883	-3.18605			57813880	chr12	57813821	-	FALSE	hs|12q13.3					chr12:057813880-057813821
A_33_P3385912	-3.72929	-5.5769							FALSE
A_33_P3302393	0.155447	-1.7915	KLHL36	kelch-like family member 36 [Source:HGNC Symbol;Acc:HGNC:17844] [ENST00000258157]	84695915	chr16	84695856	+	FALSE	hs|16q24.1	ENST00000258157	79786	XR_243425	kelch-like family member 36	chr16:84695856-84695915	GO:0016567	XR_243425	THC2503999	Hs.578546
A_23_P19510	-1.74216	-4.49755	HLA-DQB2	Homo sapiens major histocompatibility complex, class II, DQ beta 2 (HLA-DQB2), transcript variant 2, mRNA [NM_001198858]	32726794	chr6	32726735	-	FALSE	hs|6p21.32	ENST00000416131	3120	NM_001198858	major histocompatibility complex, class II, DQ beta 2	chr6:32726794-32726735	GO:0050852|GO:0012507|GO:0005886|GO:0019221|GO:0031295|GO:0042613|GO:0005765|GO:0032588|GO:0030666|GO:0019886|GO:0006955|GO:0000139|GO:0071556|GO:0030669|GO:0032395|GO:0010008|GO:0060333|GO:0030658	NM_001198858	THC2477776	Hs.731563
A_19_P00320322	1.29813	0.0348327		Homo sapiens cDNA clone IMAGE:4798235. [BC030760]	62761374	chr17	62761315	-	FALSE	hs|17q24.1			BC030760		chr17:62761374-62761315			THC2498193	Hs.657259
A_33_P3304369	-0.532356	-3.03498			149832991	chr1	149832932	-	FALSE	hs|1q21.2					chr1:149832991-149832932
A_24_P332623	0.92355	-0.257433	CTAGE11P	Homo sapiens CTAGE family, member 11, pseudogene (CTAGE11P), non-coding RNA [NR_027466]	75812141	chr13	75812082	-	FALSE	hs|13q22.2	ENST00000451540	647288	NR_027466	CTAGE family, member 11, pseudogene	chr13:75812141-75812082		NR_027466		Hs.567920
A_23_P501822	4.71769	1.46316	JUP	Homo sapiens junction plakoglobin (JUP), transcript variant 1, mRNA [NM_002230]	39911209	chr17	39911150	-	FALSE	hs|17q21.2	ENST00000393931	3728	NM_002230	junction plakoglobin	chr17:39911209-39911150	GO:0005515|GO:0030057|GO:0030056|GO:0030018|GO:0090263|GO:0016342|GO:0042803|GO:0086069|GO:0016337|GO:0032993|GO:0050982|GO:0042127|GO:0002159|GO:0005856|GO:0086005|GO:0070062|GO:0071665|GO:0045296|GO:0019901|GO:0045294|GO:0019903|GO:0034329|GO:0003713|GO:0045216|GO:0009898|GO:0042307|GO:0043588|GO:0005925|GO:0034332|GO:0005882|GO:0005886|GO:0034333|GO:0035257|GO:0005634|GO:0086091|GO:0015629|GO:…	NM_002230	THC2754348	Hs.514174
A_33_P3323323	-0.317945	-1.81466	ZNF497	Homo sapiens zinc finger protein 497 (ZNF497), transcript variant 1, mRNA [NM_198458]	58865784	chr19	58865725	-	FALSE	hs|19q13.43	ENST00000311044	162968	NM_198458	zinc finger protein 497	chr19:58865784-58865725	GO:0006355|GO:0005634|GO:0003677|GO:0046872|GO:0006351	NM_198458		Hs.447840
A_23_P106720	0.291124	-0.76433	TBL3	Homo sapiens transducin (beta)-like 3 (TBL3), mRNA [NM_006453]	2026260	chr16	2026105	+	FALSE	hs|16p13.3	ENST00000569792	10607	NM_006453	transducin (beta)-like 3	chr16:2026105-2026260	GO:0035556|GO:0005515|GO:0000462|GO:0030515|GO:0032040|GO:0007199|GO:0005730|GO:0005634|GO:0005057|GO:0034388	NM_006453	THC2644684	Hs.513267
A_32_P54553	-2.49926	-4.04587	USP41	ubiquitin specific peptidase 41 [Source:HGNC Symbol;Acc:HGNC:20070] [ENST00000454608]	20723843	chr22	20723784	-	FALSE	hs|22q11.21	ENST00000454608	373856	XM_006726833	ubiquitin specific peptidase 41	chr22:20723843-20723784	GO:0004197|GO:0019785|GO:0016579|GO:0004843|GO:0061136|GO:0043161|GO:0005634	XM_006726833	THC2632026	Hs.38260
A_24_P296457	0.0285354	-1.45401	PHKG2	Homo sapiens phosphorylase kinase, gamma 2 (testis) (PHKG2), transcript variant 1, mRNA [NM_000294]	30764848	chr16	30764789	+	FALSE	hs|16p11.2	ENST00000563607	5261	NM_000294	phosphorylase kinase, gamma 2 (testis)	chr16:30764789-30764848	GO:0005516|GO:0004689|GO:0005975|GO:0005978|GO:0005964|GO:0005977|GO:0050321|GO:0044281|GO:0005575|GO:0006091|GO:0005524|GO:0005829|GO:0045819|GO:0004674|GO:0009405|GO:0006006|GO:0006468|GO:0005980	NM_000294	THC2526669	Hs.65735
A_23_P163238	-4.94187	-6.09047	STRC	Homo sapiens stereocilin (STRC), mRNA [NM_153700]	43892202	chr15	43891944	-	FALSE	hs|15q15.3	ENST00000509801	161497	NM_153700	stereocilin	chr15:43892202-43891944	GO:0060091|GO:0009986|GO:0050910|GO:0060088|GO:0032420|GO:0032426	NM_153700	THC2624821	Hs.657395
A_33_P3329169	-4.96953	-6.68403	VTCN1	Homo sapiens V-set domain containing T cell activation inhibitor 1 (VTCN1), transcript variant 4, non-coding RNA [NR_045603]	117699584	chr1	117699525	-	FALSE	hs|1p13.1	ENST00000430871	79679	NR_045603	V-set domain containing T cell activation inhibitor 1	chr1:117699584-117699525	GO:0072643|GO:0050868|GO:0042102|GO:0001562|GO:0005102|GO:0072602|GO:0016021|GO:1900042|GO:0009897|GO:0002376	NR_045603	THC2488131	Hs.546434
A_33_P3324755	-0.0555992	-1.59646	SRRM2-AS1	Homo sapiens SRRM2 antisense RNA 1 (SRRM2-AS1), transcript variant 1, long non-coding RNA [NR_027274]	2787163	chr16	2787104	-	FALSE	hs|16p13.3		100128788	NR_027274	SRRM2 antisense RNA 1	chr16:2787163-2787104		NR_027274	NP1153909	Hs.311208
A_33_P3260317	-3.64549	-5.36674	NR6A1	Homo sapiens nuclear receptor subfamily 6, group A, member 1 (NR6A1), transcript variant 1, mRNA [NM_033334]	127284763	chr9	127284704	-	FALSE	hs|9q33.3	ENST00000487099	2649	NM_033334	nuclear receptor subfamily 6, group A, member 1	chr9:127284763-127284704	GO:0010467|GO:0005667|GO:0006367|GO:0007276|GO:0008283|GO:0003707|GO:0000122|GO:0007283|GO:0000978|GO:0003677|GO:0042803|GO:0043565|GO:0001077|GO:0045944|GO:0043401|GO:0005654|GO:0008270|GO:0004879|GO:0030522	NM_033334	THC2490588	Hs.586460
A_19_P00325903	-2.41676	-4.32541			182654202	chr3	182654143	-	FALSE	hs|3q26.33					chr3:182654202-182654143			THC2743826
A_24_P257971	0.411961	-0.641031	SLC27A4	Homo sapiens solute carrier family 27 (fatty acid transporter), member 4 (SLC27A4), mRNA [NM_005094]	131122683	chr9	131122624	+	FALSE	hs|9q34.11	ENST00000300456	10999	NM_005094	solute carrier family 27 (fatty acid transporter), member 4	chr9:131122624-131122683	GO:0006629|GO:0015245|GO:0001579|GO:0001676|GO:0005886|GO:0007584|GO:0031526|GO:0055085|GO:0004467|GO:0005902|GO:0016020|GO:0000166|GO:0005789|GO:0006810|GO:0043588|GO:0016021|GO:0015908|GO:0031957|GO:0015909|GO:0044539|GO:0042760	NM_005094	THC2483022	Hs.656699
A_24_P343271	-0.173979	-1.78619	RMND1	Homo sapiens required for meiotic nuclear division 1 homolog (S. cerevisiae) (RMND1), transcript variant 1, mRNA [NM_017909]	151742444	chr6	151742385	-	FALSE	hs|6q25.1	ENST00000444024	55005	NM_017909	required for meiotic nuclear division 1 homolog (S. cerevisiae)	chr6:151742444-151742385	GO:0005739|GO:0006412	NM_017909	THC2471612	Hs.486835
A_33_P3240757	-2.95762	-4.92963	IGSF3	Homo sapiens immunoglobulin superfamily, member 3 (IGSF3), transcript variant 2, mRNA [NM_001007237]	117131569	chr1	117131510	-	FALSE	hs|1p13.1	ENST00000625078	3321	NM_001007237	immunoglobulin superfamily, member 3	chr1:117131569-117131510	GO:0032808|GO:0003674|GO:0009986|GO:0016021	NM_001007237	THC2483798	Hs.171057
A_23_P58266	2.7561	-0.353891	S100P	Homo sapiens S100 calcium binding protein P (S100P), mRNA [NM_005980]	6698878	chr4	6698819	+	FALSE	hs|4p16.1	ENST00000296370	6286	NM_005980	S100 calcium binding protein P	chr4:6698819-6698878	GO:0005515|GO:0005737|GO:0010033|GO:0000287|GO:0050786|GO:0043542|GO:0005509|GO:0031528|GO:0005634|GO:0070062|GO:0048306	NM_005980	THC2461598	Hs.2962
A_33_P3408852	-2.68676	-5.87972	EPHA8	Homo sapiens EPH receptor A8 (EPHA8), transcript variant 2, mRNA [NM_001006943]	22915427	chr1	22915368	+	FALSE	hs|1p36.12	ENST00000538803	2046	NM_001006943	EPH receptor A8	chr1:22915368-22915427	GO:0043005|GO:0033628|GO:0048013|GO:0005886|GO:0006929|GO:0018108|GO:0005524|GO:0030155|GO:0031175|GO:0016322|GO:0005004|GO:0046777|GO:0043552|GO:0005887|GO:0007411|GO:0031901|GO:0043410|GO:0007155	NM_001006943	THC2477752	Hs.283613
A_33_P3271111	5.91774	4.46304	NINJ1	Homo sapiens ninjurin 1 (NINJ1), mRNA [NM_004148]	95883839	chr9	95883780	-	FALSE	hs|9q22.31	ENST00000489274	4814	NM_004148	ninjurin 1	chr9:95883839-95883780	GO:0016021|GO:0042246|GO:0007155|GO:0001954|GO:0007399	NM_004148	THC2467364	Hs.494457
A_33_P3300747	-3.42777	-6.12566	ADHFE1	Homo sapiens alcohol dehydrogenase, iron containing, 1 (ADHFE1), mRNA [NM_144650]	67359575	chr8	67359516	+	FALSE	hs|8q13.1	ENST00000396621	137872	NM_144650	alcohol dehydrogenase, iron containing, 1	chr8:67359516-67359575	GO:0005739|GO:0047988|GO:0005759|GO:0006103|GO:0044281|GO:0046872|GO:0044237|GO:0015993|GO:0055114	NM_144650	THC2620283	Hs.720023
A_23_P502654	1.28369	-0.381897	SHMT1	Homo sapiens serine hydroxymethyltransferase 1 (soluble) (SHMT1), transcript variant 1, mRNA [NM_004169]	18231585	chr17	18231526	-	FALSE	hs|17p11.2	ENST00000395684	6470	NM_004169	serine hydroxymethyltransferase 1 (soluble)	chr17:18231585-18231526	GO:0051262|GO:0006767|GO:0005634|GO:0044281|GO:0004372|GO:0008732|GO:0042803|GO:0035999|GO:0005829|GO:0019264|GO:0005739|GO:0034641|GO:0005737|GO:0051289|GO:0006766|GO:0045329|GO:0030170|GO:0046655|GO:0005654|GO:0009113|GO:0006565|GO:0016597|GO:0070062	NM_004169	THC2468055	Hs.513987
A_33_P3795707	-2.88724	-4.71159	SNORA16B	CU457294 Homo sapiens ORESTES from keratinocytes Homo sapiens cDNA, mRNA sequence [CU457294]	212526826	chr1	212526767	+	FALSE	hs|1q32.3		692157	CU457294	small nucleolar RNA, H/ACA box 16B	chr1:212526767-212526826				Hs.707958
A_33_P3255794	-1.9346	-3.06274	POLE	Homo sapiens polymerase (DNA directed), epsilon, catalytic subunit (POLE), mRNA [NM_006231]	133234007	chr12	133233948	-	FALSE	hs|12q24.33	ENST00000536445	5426	NM_006231	polymerase (DNA directed), epsilon, catalytic subunit	chr12:133234007-133233948	GO:0008622|GO:0005886|GO:0003887|GO:0005634|GO:0005737|GO:0000082|GO:0000723|GO:0000166|GO:0006270|GO:0000722|GO:0006297|GO:0051539|GO:0003677|GO:0001701|GO:0006260|GO:0006281|GO:0006283|GO:0003682|GO:0000731|GO:0006287|GO:0005654|GO:0008270|GO:0006289|GO:0000278|GO:0032201	NM_006231	NP1472838	Hs.524871
A_24_P66932	0.00612092	-1.14961	LOC729080	Homo sapiens glycine cleavage system protein H (aminomethyl carrier) pseudogene (LOC729080), non-coding RNA [NR_033244]	141276021	chr5	141275962	-	FALSE	hs|5q31.3	ENST00000515639	729080	NR_033244	glycine cleavage system protein H (aminomethyl carrier) pseudogene	chr5:141276021-141275962		NR_033244		Hs.730564
A_19_P00806298	-2.26645	-3.29982		BX098869 Soares_fetal_liver_spleen_1NFLS_S1 Homo sapiens cDNA clone IMAGp998P22975, mRNA sequence [BX098869]	50559625	chr13	50559566	-	FALSE	hs|13q14.2			BX098869		chr13:50559625-50559566			THC2687002	Hs.687694
A_33_P3379076	1.13907	-5.85762	LOC101929056	PREDICTED: Homo sapiens uncharacterized LOC101929056 (LOC101929056), ncRNA [XR_241724]	1884763	chr5	1884704	+	FALSE	hs|5p15.33		101929056	XR_241724	uncharacterized LOC101929056	chr5:1884704-1884763		XR_241724
A_23_P46964	-1.44941	-2.69926	HIF1AN	Homo sapiens hypoxia inducible factor 1, alpha subunit inhibitor (HIF1AN), mRNA [NM_017902]	102309193	chr10	102309134	+	FALSE	hs|10q24.31	ENST00000299163	55662	NM_017902	hypoxia inducible factor 1, alpha subunit inhibitor	chr10:102309134-102309193	GO:0031406|GO:0005515|GO:0048471|GO:2001214|GO:0036138|GO:0042265|GO:0042264|GO:0036139|GO:0005112|GO:0061418|GO:0005634|GO:0042803|GO:0005829|GO:0005737|GO:0036140|GO:0071532|GO:0045746|GO:0048037|GO:0005506|GO:0051059|GO:0071456|GO:0061428|GO:0006351|GO:0045663|GO:0019826|GO:0016706|GO:0008270|GO:0005654|GO:0055114	NM_017902	THC2488433	Hs.500788
A_33_P3367301	-3.04377	-6.1573	GJD3	Homo sapiens gap junction protein, delta 3, 31.9kDa (GJD3), mRNA [NM_152219]	38516987	chr17	38516928	-	FALSE	hs|17q21.2		125111	NM_152219	gap junction protein, delta 3, 31.9kDa	chr17:38516987-38516928	GO:0005515|GO:0005243|GO:0034220|GO:0007154|GO:0009986|GO:0005887|GO:0005922|GO:0016264|GO:0005216|GO:0009749	NM_152219	THC2476386	Hs.444663
A_19_P00327277	-4.56585	-5.87244			125877917	chr9	125877858	-	FALSE	hs|9q33.3					chr9:125877917-125877858
A_33_P3228285	3.62819	2.62258	ANKRD13D	Homo sapiens ankyrin repeat domain 13 family, member D (ANKRD13D), transcript variant 1, mRNA [NM_207354]	67069911	chr11	67069852	+	FALSE	hs|11q13.2	ENST00000507915	338692	NM_207354	ankyrin repeat domain 13 family, member D	chr11:67069852-67069911	GO:0005886|GO:0005770	NM_207354	THC2500791	Hs.438673
A_23_P393099	6.34208	-2.49592	TFF3	Homo sapiens trefoil factor 3 (intestinal) (TFF3), mRNA [NM_003226]	43731813	chr21	43731777	-	FALSE	hs|21q22.3	ENST00000291525	7033	NM_003226	trefoil factor 3 (intestinal)	chr21:43731813-43731777	GO:0003674|GO:0007586|GO:0005578|GO:0043434|GO:0006952|GO:0005576|GO:0030141|GO:0070062	NM_003226	NP098809	Hs.82961
A_23_P308058	-3.10417	-4.81977	TUSC5	Homo sapiens tumor suppressor candidate 5 (TUSC5), mRNA [NM_172367]	1203643	chr17	1203584	+	FALSE	hs|17p13.3	ENST00000333813	286753	NM_172367	tumor suppressor candidate 5	chr17:1203584-1203643	GO:0009607|GO:0016021	NM_172367	THC2615300	Hs.146059
A_32_P106732	1.2748	0.240844	FANCM	Homo sapiens Fanconi anemia, complementation group M (FANCM), mRNA [NM_020937]	45669269	chr14	45669210	+	FALSE	hs|14q21.2	ENST00000267430	57697	NM_020937	Fanconi anemia, complementation group M	chr14:45669210-45669269	GO:0005515|GO:0071821|GO:0090305|GO:0004386|GO:0003677|GO:0005524|GO:0043240|GO:0004518|GO:0006281|GO:0000712|GO:0003682|GO:0005654|GO:0031297	NM_020937	NP1153241	Hs.509229
A_19_P00804798	-4.26266	-5.86205			50607880	chr13	50607821	-	FALSE	hs|13q14.2					chr13:050607880-050607821
A_19_P00808211	-0.762995	-2.12373			139248767	chr2	139248708	-	FALSE	hs|2q22.1					chr2:139248767-139248708
A_23_P12572	2.18847	1.10759	CASP7	Homo sapiens caspase 7, apoptosis-related cysteine peptidase (CASP7), transcript variant d, mRNA [NM_033338]	115490553	chr10	115490494	+	FALSE	hs|10q25.3	ENST00000369331	840	NM_033338	caspase 7, apoptosis-related cysteine peptidase	chr10:115490494-115490553	GO:0005515|GO:0008635|GO:0006915|GO:0097194|GO:0005634|GO:0006921|GO:0097193|GO:0005829|GO:0004197|GO:0005737|GO:0006508|GO:0005654|GO:0008234	NM_033338	THC2481636	Hs.9216
A_23_P429461	2.26396	-0.198252	FUK	Homo sapiens fucokinase (FUK), mRNA [NM_145059]	70514020	chr16	70513961	+	FALSE	hs|16q22.1	ENST00000464499	197258	NM_145059	fucokinase	chr16:70513961-70514020	GO:0016310|GO:0005737|GO:0050201|GO:0005524	NM_145059	THC2461506	Hs.7907
A_23_P377819	4.72651	3.53629	SRSF5	Homo sapiens serine/arginine-rich splicing factor 5 (SRSF5), transcript variant 1, mRNA [NM_001039465]	70238192	chr14	70238133	+	FALSE	hs|14q24.2	ENST00000556647	6430	NM_001039465	serine/arginine-rich splicing factor 5	chr14:70238133-70238192	GO:0005515|GO:0006397|GO:0008380|GO:0010467|GO:0006369|GO:0006366|GO:0006376|GO:0031124|GO:0009611|GO:0005730|GO:0005634|GO:0050733|GO:0005737|GO:0006406|GO:0016607|GO:0000166|GO:0000398|GO:0051726|GO:0005654	NM_001039465	THC2539172	Hs.632326
A_24_P150486	0.687942	-0.46722	SPTLC2	Homo sapiens serine palmitoyltransferase, long chain base subunit 2 (SPTLC2), mRNA [NM_004863]	77974051	chr14	77973992	-	FALSE	hs|14q24.3	ENST00000216484	9517	NM_004863	serine palmitoyltransferase, long chain base subunit 2	chr14:77974051-77973992	GO:0006665|GO:0004758|GO:0006686|GO:0030148|GO:0044281|GO:0005739|GO:0030170|GO:0005789|GO:0016021|GO:0017059|GO:0046513|GO:0046512|GO:0046511	NM_004863	THC2534739	Hs.435661
A_32_P98739	-2.33206	-6.62795	IGSF5	Homo sapiens immunoglobulin superfamily, member 5 (IGSF5), mRNA [NM_001080444]	41173273	chr21	41173214	+	FALSE	hs|21q22.2	ENST00000459922	150084	NM_001080444	immunoglobulin superfamily, member 5	chr21:41173214-41173273	GO:0043005|GO:0016337|GO:0050767|GO:0009986|GO:0005886|GO:0005911|GO:0043025|GO:0016021|GO:0005923|GO:0030165	NM_001080444	THC2602514	Hs.422120
A_19_P00800992	-3.27019	-4.69598			14419942	chr16	14419883	-	FALSE	hs|16p13.12					chr16:014419942-014419883
A_23_P161659	-2.65005	-6.80796	SYT13	Homo sapiens synaptotagmin XIII (SYT13), transcript variant 1, mRNA [NM_020826]	45262089	chr11	45262030	-	FALSE	hs|11p11.2	ENST00000020926	57586	NM_020826	synaptotagmin XIII	chr11:45262089-45262030	GO:0030133|GO:0005887|GO:0016192	NM_020826	THC2553691	Hs.436643
A_33_P3419139	-1.32892	-2.95537	KIAA1598	Homo sapiens KIAA1598 (KIAA1598), transcript variant 1, mRNA [NM_001127211]	118645949	chr10	118645890	-	FALSE	hs|10q25.3	ENST00000497044	57698	NM_001127211	KIAA1598	chr10:118645949-118645890	GO:0007411|GO:2001222|GO:2000114|GO:0044295|GO:0019900	NM_001127211	THC2467694	Hs.501140
A_23_P168864	-1.07011	-2.07613	ZNF16	Homo sapiens zinc finger protein 16 (ZNF16), transcript variant 2, mRNA [NM_001029976]	146156465	chr8	146156406	-	FALSE	hs|8q24.3	ENST00000394909	7564	NM_001029976	zinc finger protein 16	chr8:146156465-146156406	GO:0005515|GO:0033674|GO:0006355|GO:0008284|GO:0043066|GO:0003700|GO:0005634|GO:0003677|GO:0006351|GO:0046872|GO:0007049|GO:0045654|GO:0045648|GO:0051781|GO:0072707|GO:0051301	NM_001029976	THC2470560	Hs.493225
A_23_P3643	-0.788731	-3.53017	DNASE1L2	Homo sapiens deoxyribonuclease I-like 2 (DNASE1L2), transcript variant 1, mRNA [NM_001374]	2288424	chr16	2288365	+	FALSE	hs|16p13.3	ENST00000613572	1775	NM_001374	deoxyribonuclease I-like 2	chr16:2288365-2288424	GO:0003335|GO:0005737|GO:0004536|GO:0005509|GO:0004520|GO:0005634|GO:0005576|GO:0006259|GO:0016888|GO:0003677|GO:0001942|GO:0000737	NM_001374	THC2622422	Hs.103503
A_33_P3306802	-3.07363	-5.5857	LOC100130916	Homo sapiens clone DNA131652 HSAL5836 (UNQ5836) mRNA, complete cds. [AY358791]	99840523	chr9	99840464	-	FALSE	hs|9q22.33		100130916	AY358791	HSAL5836	chr9:99840523-99840464			THC2486676	Hs.655523
A_23_P347468	-1.09932	-2.60209	FZD3	Homo sapiens frizzled class receptor 3 (FZD3), transcript variant 1, mRNA [NM_017412]	28421845	chr8	28421786	+	FALSE	hs|8p21.1	ENST00000537916	7976	NM_017412	frizzled class receptor 3	chr8:28421786-28421845	GO:0005515|GO:0001736|GO:0017147|GO:0030424|GO:0005886|GO:0071679|GO:0030425|GO:0016324|GO:0005737|GO:0033278|GO:0030182|GO:0043025|GO:0060070|GO:0001942|GO:0042813|GO:0048786|GO:0042472|GO:0009986|GO:0004930|GO:0002052|GO:0001843|GO:0030165|GO:0016328|GO:0045976|GO:0007186|GO:1900118|GO:0016021|GO:0001764|GO:0035567	NM_017412	THC2477676	Hs.40735
A_33_P3331511	2.31464	-0.492526	LINC00173	Homo sapiens long intergenic non-protein coding RNA 173 (LINC00173), transcript variant 1, long non-coding RNA [NR_027345]	116973150	chr12	116973091	+	FALSE	hs|12q24.22	ENST00000480237	100287569	NR_027345	long intergenic non-protein coding RNA 173	chr12:116973091-116973150		NR_027345		Hs.441601
A_23_P301053	-3.17202	-5.82889	PAIP2B	Homo sapiens poly(A) binding protein interacting protein 2B (PAIP2B), mRNA [NM_020459]	71410362	chr2	71410303	-	FALSE	hs|2p13.3	ENST00000244221	400961	NM_020459	poly(A) binding protein interacting protein 2B	chr2:71410362-71410303	GO:0005515|GO:0005737|GO:0045947|GO:0000900	NM_020459	THC2644806	Hs.416735
A_33_P3340180	-2.5797	-4.0739	PPIP5K1	Homo sapiens diphosphoinositol pentakisphosphate kinase 1 (PPIP5K1), transcript variant 7, mRNA [NM_001190214]	43865670	chr15	43865611	-	FALSE	hs|15q15.3	ENST00000488768	9677	NM_001190214	diphosphoinositol pentakisphosphate kinase 1	chr15:43865670-43865611	GO:0000827|GO:0006020|GO:0033857|GO:0005886|GO:0043647|GO:0003993|GO:0052724|GO:0052723|GO:0044281|GO:0000832|GO:0005524|GO:0005829|GO:0016310|GO:0005737|GO:0016311|GO:0005654	NM_001190214	NP796745	Hs.156814
A_19_P00806951	-2.17804	-3.49484			35404434	chr21	35404375	+	FALSE	hs|21q22.11					chr21:035404375-035404434
A_23_P114774	3.82239	2.25608	PMVK	Homo sapiens phosphomevalonate kinase (PMVK), mRNA [NM_006556]	154897457	chr1	154897398	-	FALSE	hs|1q21.3	ENST00000368467	10654	NM_006556	phosphomevalonate kinase	chr1:154897457-154897398	GO:0016310|GO:0006695|GO:0016020|GO:0016126|GO:0070723|GO:0004631|GO:0019287|GO:0044281|GO:0005524|GO:0070062|GO:0005829|GO:0005777	NM_006556	THC2512583	Hs.30954
A_24_P152649	3.53929	0.398885	LOC644189	Homo sapiens acyl-CoA thioesterase 4 pseudogene (LOC644189), non-coding RNA [NR_033748]	36913776	chr19	36913717	+	FALSE	hs|19q13.12		644189	NR_033748	acyl-CoA thioesterase 4 pseudogene	chr19:36913717-36913776		NR_033748	THC2506376	Hs.608412
A_33_P3378056	-1.12703	-5.49376	TFAP2A	transcription factor AP-2 alpha (activating enhancer binding protein 2 alpha) [Source:HGNC Symbol;Acc:HGNC:11742] [ENST00000478375]	10402318	chr6	10402259	-	FALSE	hs|6p24.3	ENST00000478375	7020	M61156	transcription factor AP-2 alpha (activating enhancer binding protein 2 alpha)	chr6:10402318-10402259	GO:0005515|GO:0000987|GO:0044212|GO:0006366|GO:0000981|GO:0007605|GO:0000982|GO:0021559|GO:0042803|GO:0043231|GO:0009880|GO:0043524|GO:0010944|GO:0043525|GO:0014032|GO:0021623|GO:0005813|GO:0000976|GO:0001105|GO:0005794|GO:0030335|GO:0030501|GO:0042472|GO:0001106|GO:0003404|GO:0003713|GO:0042059|GO:0010842|GO:0000122|GO:0000978|GO:0003409|GO:0000979|GO:0045595|GO:0005654|GO:0000980|GO:0045893|GO:…		THC2493408	Hs.519880
A_24_P400355	3.61373	2.54189	GET4	Homo sapiens golgi to ER traffic protein 4 homolog (S. cerevisiae) (GET4), mRNA [NM_015949]	935971	chr7	935912	+	FALSE	hs|7p22.3	ENST00000265857	51608	NM_015949	golgi to ER traffic protein 4 homolog (S. cerevisiae)	chr7:935912-935971	GO:0006810|GO:0071816|GO:0071818|GO:0005829	NM_015949	THC2530746	Hs.107387
A_33_P3229335	-1.07564	-3.52515	HIST3H2BB	Homo sapiens histone cluster 3, H2bb (HIST3H2BB), mRNA [NM_175055]	228646251	chr1	228646192	+	FALSE	hs|1q42.13	ENST00000620438	128312	NM_175055	histone cluster 3, H2bb	chr1:228646192-228646251	GO:0003674|GO:0046982|GO:0006325|GO:0005654|GO:0005634|GO:0000786|GO:0003677	NM_175055	THC2785974	Hs.376691
A_23_P150979	0.176803	-5.33348	MUCL1	Homo sapiens mucin-like 1 (MUCL1), mRNA [NM_058173]	55252085	chr12	55252026	+	FALSE	hs|12q13.2	ENST00000308796	118430	NM_058173	mucin-like 1	chr12:55252026-55252085	GO:0016020|GO:0006493|GO:0005796|GO:0016266|GO:0005576|GO:0044267|GO:0043687	NM_058173	THC2475237	Hs.348419
A_33_P3376214	-2.0668	-3.41776	FMO5	Homo sapiens flavin containing monooxygenase 5 (FMO5), transcript variant 2, mRNA [NM_001144829]	146656056	chr1	146655997	-	FALSE	hs|1q21.1	ENST00000441068	2330	NM_001144829	flavin containing monooxygenase 5	chr1:146656056-146655997	GO:0050661|GO:0008150|GO:0004499|GO:0050660|GO:0005789|GO:0016021|GO:0055114	NM_001144829	THC2655612	Hs.642706
A_33_P3317576	-1.18847	-2.76022	DHFRL1	Homo sapiens dihydrofolate reductase-like 1 (DHFRL1), transcript variant 1, mRNA [NM_001195643]	93778084	chr3	93778025	-	FALSE	hs|3q11.1	ENST00000394221	200895	NM_001195643	dihydrofolate reductase-like 1	chr3:93778084-93778025	GO:0050661|GO:0005743|GO:0046105|GO:0003729|GO:0009165|GO:0005739|GO:0005759|GO:0046653|GO:0046654|GO:0006545|GO:0006730|GO:0004146|GO:0055114	NM_001195643	THC2491687	Hs.718516
A_33_P3315410	2.75611	1.69423	COIL	Homo sapiens coilin (COIL), mRNA [NM_004645]	55015642	chr17	55015583	-	FALSE	hs|17q22	ENST00000240316	8161	NM_004645	coilin	chr17:55015642-55015583	GO:0005515|GO:0005737|GO:0015030|GO:0016020|GO:0005730|GO:0005654|GO:0005634|GO:0008022|GO:0042802	NM_004645	THC2467262	Hs.532795
A_24_P417460	-3.92837	-7.19623	SFMBT2	Homo sapiens Scm-like with four mbt domains 2 (SFMBT2), transcript variant 1, mRNA [NM_001029880]	7204781	chr10	7204722	-	FALSE	hs|10p14	ENST00000397167	57713	NM_001029880	Scm-like with four mbt domains 2	chr10:7204781-7204722	GO:0005515|GO:0042393|GO:0006355|GO:0016235|GO:0010629|GO:0005654|GO:0005634|GO:0043231	NM_001029880	THC2478520	Hs.407983
A_33_P3285430	-2.53994	-3.55459	DNM1L	dynamin 1-like [Source:HGNC Symbol;Acc:HGNC:2973] [ENST00000547640]	32893017	chr12	32892958	+	FALSE	hs|12p11.21	ENST00000547640	10059	AK123906	dynamin 1-like	chr12:32892958-32893017	GO:0005515|GO:0003374|GO:0048471|GO:0030054|GO:0090149|GO:0032459|GO:1900063|GO:0050714|GO:0003924|GO:0005741|GO:0001836|GO:0090141|GO:0042803|GO:0006921|GO:0043231|GO:0042802|GO:0005829|GO:0008289|GO:0005739|GO:0005737|GO:0051289|GO:0090200|GO:0061025|GO:0030672|GO:0031625|GO:0005777|GO:0016559|GO:0070266|GO:0043065|GO:0005794|GO:0000266|GO:0010821|GO:0005874|GO:0006915|GO:2001244|GO:0005525|GO:…		THC2735015
A_23_P143348	0.412125	-4.0801	OVOL2	ovo-like zinc finger 2 [Source:HGNC Symbol;Acc:HGNC:15804] [ENST00000483661]	18005078	chr20	18005019	-	FALSE	hs|20p11.23	ENST00000483661	58495	AL079276	ovo-like zinc finger 2	chr20:18005078-18005019	GO:0008285|GO:0006366|GO:0044212|GO:0000981|GO:0010837|GO:0001755|GO:0005634|GO:0010719|GO:0009953|GO:0046872|GO:0001947|GO:0045617|GO:0010944|GO:0060716|GO:0051726|GO:0045746|GO:0006357|GO:0060214|GO:0001525|GO:0003677|GO:0001842|GO:0009913|GO:0060347|GO:0048557|GO:0045893|GO:0045892		THC2474068	Hs.710157
A_23_P166159	3.98991	2.80292	PDRG1	Homo sapiens p53 and DNA-damage regulated 1 (PDRG1), mRNA [NM_030815]	30533055	chr20	30532996	-	FALSE	hs|20q11.21	ENST00000202017	81572	NM_030815	p53 and DNA-damage regulated 1	chr20:30533055-30532996	GO:0005737|GO:0006457|GO:0016272|GO:0051082	NM_030815	THC2466365	Hs.435755
A_24_P327050	4.10119	1.45961	TRAPPC2L	Homo sapiens trafficking protein particle complex 2-like (TRAPPC2L), mRNA [NM_016209]	88926360	chr16	88926301	+	FALSE	hs|16q24.3	ENST00000562125	51693	NM_016209	trafficking protein particle complex 2-like	chr16:88926301-88926360	GO:0006888|GO:0005515|GO:0048471|GO:0005737|GO:0005794|GO:0005783	NM_016209	THC2627262	Hs.461722
A_23_P384517	2.32673	0.879986	GYG1	Homo sapiens glycogenin 1 (GYG1), transcript variant 1, mRNA [NM_004130]	148745263	chr3	148745204	+	FALSE	hs|3q24	ENST00000345003	2992	NM_004130	glycogenin 1	chr3:148745204-148745263	GO:0005515|GO:0005975|GO:0005978|GO:0008466|GO:0044281|GO:0005536|GO:0046872|GO:0005829|GO:0016020|GO:0009405|GO:0006006|GO:0005980|GO:0070062	NM_004130	THC2469946	Hs.477892
A_23_P318284	2.64026	0.945462	GPD1L	Homo sapiens glycerol-3-phosphate dehydrogenase 1-like (GPD1L), mRNA [NM_015141]	32209930	chr3	32209871	+	FALSE	hs|3p22.3	ENST00000474846	23171	NM_015141	glycerol-3-phosphate dehydrogenase 1-like	chr3:32209871-32209930	GO:0005886|GO:0019674|GO:0044281|GO:0042803|GO:0005829|GO:0046168|GO:0060373|GO:0090038|GO:0051287|GO:0010765|GO:0033137|GO:2000010|GO:0019432|GO:0006654|GO:0044255|GO:0070062|GO:0086005|GO:0009331|GO:0005975|GO:0004367|GO:2000649|GO:0006734|GO:0044325|GO:0002027|GO:0006644|GO:0017080|GO:0046474|GO:0055114	NM_015141	THC2534126	Hs.82432
A_33_P3294078	-3.35993	-5.92342			39764062	chr12	39764003	+	FALSE	hs|12q12					chr12:039764003-039764062
A_23_P42695	5.38973	3.42896	GGCT	Homo sapiens gamma-glutamylcyclotransferase (GGCT), transcript variant 1, mRNA [NM_024051]	30536417	chr7	30536358	-	FALSE	hs|7p14.3	ENST00000005374	79017	NM_024051	gamma-glutamylcyclotransferase	chr7:30536417-30536358	GO:0003839|GO:0006805|GO:0006750|GO:0001836|GO:0044281|GO:0042803|GO:0070062|GO:0005829	NM_024051	THC2605513	Hs.530024
A_33_P3345643	2.81297	0.123962		zinc finger, DHHC-type containing 11B [Source:HGNC Symbol;Acc:HGNC:32962] [ENST00000522356]	711383	chr5	711324	-	FALSE	hs|5p15.33	ENST00000522356				chr5:711383-711324		XR_425831	THC2495022	Hs.654874
A_33_P3222307	-1.17348	-2.46763	LOC100129380	Homo sapiens cDNA FLJ43532 fis, clone PLACE7001022. [AK125520]	125625847	chr12	125625788	+	FALSE	hs|12q24.31		100129380	AK125520	uncharacterized LOC100129380	chr12:125625788-125625847				Hs.169054
A_23_P93046	1.52499	0.144416	EXOC3	Homo sapiens exocyst complex component 3 (EXOC3), mRNA [NM_007277]	464467	chr5	464408	+	FALSE	hs|5p15.33	ENST00000511015	11336	NM_007277	exocyst complex component 3	chr5:464408-464467	GO:0005515|GO:0006996|GO:0000145|GO:0051601|GO:0000149|GO:0061024|GO:0015031|GO:0006887|GO:0044267|GO:0030667|GO:0005829	NM_007277	THC2551056	Hs.481464
[truncated: 1,437 more rows]

## Sheet: Table S4
Table S4. Comprehensive expression analysis and comparison between rBC2LCN-positive and rBC2LCN-negative cell lines (P ≤ 0.05, FC ≤ 2)
Cells: rBC2LCN-positive breast cancer cells (MCF-7, n = 2; T-47D, n = 2) and rBC2LCN-negative breast cancer cells (MDA-MB-157, n = 2; MDA-MB-231, n = 2)
[truncated: 2,861 more rows]

## Sheet: Table S5
Table S5. Expression of rBC2LCN-related genes
[truncated: 9 more rows]

[truncated: 6 more sheets: Table S6, Table S7, Table S8, Table S9, Table S10, Table S11]
